# Supplementary material for: Bioinformatics Analysis Reveals Biomarkers With Cancer Stem Cell Characteristics in Lung Squamous Cell Carcinoma
Source: Front Genet. 2020 May 13;11:427. doi: 10.3389/fgene.2020.00427 (PMC7247832; doi:10.3389/fgene.2020.00427)
Supplement: TABLE S1 — The results of WGCNA. [file Table_1.XLS]

probes	moduleColor	GS.mRNAsi	p.GS.mRNAsi	GS.EREG-mRNAsi	p.GS.EREG-mRNAsi	MMcyan	p.MMcyan	MMpink	p.MMpink	MMgreenyellow	p.MMgreenyellow	MMgreen	p.MMgreen	MMmidnightblue	p.MMmidnightblue	MMyellow	p.MMyellow	MMmagenta	p.MMmagenta	MMred	p.MMred	MMpurple	p.MMpurple	MMsalmon	p.MMsalmon	MMblack	p.MMblack	MMtan	p.MMtan	MMgrey	p.MMgrey
ABCC11	black	-0.0248732697009892	0.603654938080226	-0.00752876702239163	0.87515233816754	0.0285977045864875	0.550562528112437	0.0445544860529385	0.352239738938351	-0.00960916714696057	0.841062254352728	-0.00672200659185265	0.888438177117744	-0.0232246815449629	0.627865761808502	-0.0227246566827895	0.635290258522689	-0.00644020050658347	0.893086563785716	-0.0157217499288153	0.74282707411648	-0.0211065692422776	0.659564477618433	-0.00415883345459517	0.930838763459925	0.207397817981505	1.20999353540532e-05	-0.0108781895837356	0.820408361943095	0.00408425003426975	0.932076065206294
ABRA	black	-0.0688551376696621	0.15025788856683	-0.049739240240654	0.298975238607353	0.000804410309442684	0.986606576995678	-0.0392623763045697	0.412405038601504	0.0382769520834071	0.424243479623311	0.109128485944642	0.0223604152254934	0.0554778362610599	0.246603087912785	0.137593149399297	0.0039126900717371	0.128132224078769	0.00725251052120489	0.0706133532987784	0.140092360185118	0.0487636007742395	0.308565788313674	0.0576855167658431	0.228272042235982	0.7531654850797	2.52454100587242e-81	0.0559087588661588	0.242946587858488	0.0197075334250206	0.680845647821883
ACOT12	black	0.0769797586468431	0.107648881084793	-0.052899497510542	0.269283367022779	0.0273941225307978	0.567467303813603	0.117552331371659	0.0138280989562517	-0.0174215291557059	0.716163239631164	0.0108164607326857	0.821410281546766	-0.0238077216132594	0.619255836988776	-0.0754926461937377	0.114638875404297	0.00232129353087461	0.961363738187424	0.0104036615525888	0.828117803590649	0.00730891755949476	0.878769535309285	0.0168188411148604	0.725579922526317	0.258694878988945	3.96549002621592e-08	0.0260981915321635	0.585941532861999	0.0722289739277014	0.131224024482854
ACR	black	-0.0492507150827884	0.303752386838372	-0.12729075521099	0.00764762897141661	-0.00581600218548508	0.903395519607401	0.083411609040392	0.0812067230298078	0.0294075224398938	0.539329075266963	0.0498693679188321	0.297711231597419	0.00396556410180856	0.934045341718383	0.0602428608751918	0.208272469210286	0.0162887880403012	0.733896088801953	0.0817535790123762	0.0874605929740804	0.0495889278004535	0.300439748885141	0.0528961395711923	0.269313806119614	0.323575077252222	3.9168285916299e-12	0.127126222504959	0.00772709686568928	-0.00132643499531855	0.977916648369224
ACRV1	black	0.170445702266144	0.000339378844571301	-0.144523218258375	0.00242990629464446	0.0772218300820738	0.106543574526415	0.170900813646899	0.000326974073754292	-0.0307036376169219	0.521591302915221	-0.00223764845857583	0.962754923260717	-0.0910459076907412	0.0569153166486952	-0.0931374886382832	0.0514282591809271	0.076937278739758	0.10784377579758	0.0352371153056914	0.461986786876493	0.0914608823854651	0.0557896642929534	0.107559867740432	0.0243752215951179	0.245992161844549	1.84958514777791e-07	0.161054849459812	0.000716706705654063	0.0879780309323019	0.0658342545988861
ACSM2A	black	-0.0540361367746852	0.25911493321644	-0.0981265322894829	0.0400993670573003	0.00688611732291782	0.885732923398275	-0.0103798229237411	0.828505541245282	0.043912721725294	0.359225824828748	0.122000321638736	0.0106025043007938	0.0182784834607812	0.702847828581759	0.0769441235206208	0.107812353641103	0.0425148116089902	0.374740973187094	0.0546581750465453	0.253663807294768	0.0704025941626322	0.141282343506147	0.0611399014881054	0.201566299640708	0.943898179199822	6.52685155098439e-212	0.0638303889842826	0.182396076906496	0.0388904482592806	0.416850109390428
ACSM2B	black	-0.0145655859552859	0.76114301440341	-0.0923703332276028	0.0533872498086278	0.00547651063745105	0.909009331528984	-0.00219745384288664	0.963423480681054	0.0386900292038844	0.419257032627306	0.097316247031018	0.0417812813181234	0.0138587881079577	0.772406905129019	0.056675886913446	0.236531633711767	0.0509241669618728	0.287596797208463	0.0537516808692799	0.261634468588728	0.0791290670736307	0.0981457000388466	0.142721822930304	0.00275571023998645	0.915712992925651	9.63501986543706e-175	0.0500692198819463	0.295776890806538	0.0350148547720229	0.464817825021325
ADAM29	black	-0.103324644057159	0.0306154927364096	-0.122128578590025	0.0105203233819824	0.00039389119110024	0.993441482543002	-0.102649478023983	0.0317271175180081	0.114074429936855	0.0169228431773418	0.0821892703370017	0.0857808684926105	0.0905115909091338	0.0583923637561753	0.133349124461737	0.00518500729965195	0.0144419028084038	0.763110529264285	0.0405477337156545	0.397260276233117	0.0781282487365992	0.102484273884392	0.213570575171634	6.5116518944217e-06	0.423856565324444	1.59084698525751e-20	0.0165773352318166	0.72936505274561	0.0688241351496807	0.150442036648931
ADGRA1	black	-0.072740815646894	0.128506867979416	-0.0194772334844372	0.684373781082956	0.0904696163839532	0.0585097287870501	0.0245982378584093	0.607664865956009	0.054134167933101	0.25825052739467	0.167009550623331	0.000448199960315495	0.0403276255237562	0.399829721237936	0.0783900742164195	0.101334828944531	0.102793186053311	0.0314876631753471	0.0866650785602706	0.0699872516156509	0.0845889175725352	0.0769896114563964	0.0710767683723225	0.137502876347475	0.237528743275617	4.92902754345086e-07	0.115248801301805	0.015816092847087	0.0105107558755209	0.826376420073115
ADGRG4	black	-0.0543044866614267	0.256753456147686	-0.0564995525860528	0.237995523704992	-0.00246454068235116	0.958981525778618	-0.00479125100667988	0.920354262165025	0.066317511023397	0.165905103267705	0.10945560326773	0.0219589312119614	0.0196090056292388	0.682354221047387	0.0857062913371137	0.0731534176629646	0.0542717965146355	0.257040330092262	0.0542446328358589	0.257278874843409	0.0718151820054233	0.13345295239782	0.0621163441490665	0.194446442232873	0.96422192203822	1.59127016273315e-253	0.0438138479301675	0.360309803048249	0.0338393174604503	0.479950000606351
ADGRG7	black	0.00773940781437001	0.871689087614329	0.042611676074428	0.373652763759271	0.0275184923337745	0.565709063594849	0.0200473974331638	0.675651729831626	-0.015391631357151	0.748042540772604	0.03668668623849	0.443760068892308	-0.0359240011253439	0.453298511574963	-0.0339224153522721	0.47887159879537	-0.0302042030880277	0.52839065121845	-0.0273029876635786	0.568757348684832	-0.0281610194465991	0.556667305391005	-0.0228850609819687	0.632904503815529	0.0800119445301598	0.0944409475900871	-0.0273472088519588	0.56813120839862	0.0180969392238532	0.705661263187219
ADH1A	black	-0.0213571443726361	0.655781107738937	-0.0779644004546006	0.103208830076253	-0.056729613384616	0.23608687167818	0.0711878653753962	0.13688758544409	0.0180472335463696	0.706432265717884	0.150615955800109	0.00157119311971973	-0.00979291593822581	0.838064548758145	0.0616578866392837	0.197766102016763	-0.0335735950091957	0.483407250591579	-0.016744182041034	0.726749348628623	-0.0029130389050484	0.951525419273106	-0.00963702446428926	0.840607637018453	0.443866910342519	1.43426526489683e-22	0.0259107611079089	0.588636311865322	0.0194890431704061	0.684192691985123
AHSP	black	-0.0980062863211544	0.0403452863659671	-0.11383860843923	0.0171530775737449	0.0553719498928788	0.247507414539202	-0.181378484235346	0.000135178724213063	0.0427287435001786	0.372340191305577	0.130305292146236	0.00631525538946888	0.0470773353200466	0.325614706941631	0.223390969229709	2.33920609086555e-06	0.141113279129881	0.00307972740933953	0.0553961239235309	0.247300751755683	0.133604149263694	0.00509913193254618	0.149695210070298	0.00167995353961341	0.535176446987578	7.98610527906811e-34	0.0854868202975113	0.0738943552211516	0.0182767582493518	0.70287454558999
AKAP4	black	-0.0268530089980748	0.57514733483719	-0.0509088772370507	0.28774173956072	0.0195498814287197	0.683260088275231	0.0194643018412671	0.684572094957185	0.0410153692488851	0.391834350783656	0.0956863209545136	0.0453451946558272	0.0165037720319497	0.730519323512973	0.0533731006544961	0.265013797731429	0.0639855839569267	0.181332868905959	0.0535048796770861	0.263834111349853	0.063787247900243	0.18269244401754	0.059577899647035	0.213346650137614	0.964767048035922	5.94501390113715e-255	0.0509149813784341	0.287683868104695	0.0376443030707014	0.431947094077795
AKR1D1	black	-0.151815636483602	0.00143917621928693	-0.0946837506587697	0.0476616899895914	0.00855373620195535	0.858323930316096	-0.16625561744133	0.000476063949781615	0.280208464750511	2.40867762696648e-09	0.203520127679726	1.76917110211126e-05	0.062625786887882	0.190805607225489	0.219618828604402	3.48553233943123e-06	0.00489884080722717	0.918571912158622	0.0228275144122791	0.633759980029664	0.0548962498402381	0.251598684592855	0.0200677430192008	0.675341286194914	0.518281633176185	1.77194913197674e-31	0.0111929708540431	0.815303728365143	-0.00702282719962673	0.883480365606486
ANGPT4	black	-0.275157546314256	4.7537050196384e-09	-0.136756227921479	0.00413859367495848	-0.0732964604763168	0.125606728465737	-0.220915670226628	3.04133924690507e-06	0.0787516190065152	0.0997644516184368	0.0967155989540309	0.043066122204774	0.0709725266433347	0.138082130997411	0.343590606335789	1.39665921064527e-13	0.00351959666307347	0.941448479559837	0.0498046480155347	0.298339448746436	0.0343002201315649	0.47398530984556	0.0239518184596663	0.617135853470396	0.380432450556059	1.56541277570469e-16	0.0359498371925941	0.452973519943689	-0.0245180721937035	0.60883589570047
ANKRD62	black	0.159939855856068	0.000781180276965882	0.106167428712443	0.0262932374172783	-0.00427736203908861	0.928872777223703	0.246307378376208	1.78202842521631e-07	-0.0512029968690983	0.284962176976873	-0.00833385295251101	0.861928941324883	-0.0599358548014542	0.210604228433966	-0.140914687659526	0.00312204486384459	-0.0223270226176522	0.641220674431532	-0.00698483527832227	0.884106262083839	0.165083205397506	0.000522609982178728	-0.0111825045809142	0.815473329899372	0.222438354745056	2.58877440232357e-06	0.0391778692799156	0.413412552103044	0.117829081737926	0.0136047177238856
ANP32C	black	0.0713172040986975	0.136173935251334	-0.0405581821958116	0.397138552567503	0.0835507002469414	0.0806989689184862	0.187990400064609	7.54370314820507e-05	-0.0279044301398484	0.560269647234821	-0.010567966792688	0.825446502674219	-0.0824778653578053	0.0846826198049609	-0.0823384080062007	0.0852119012354094	0.00330787463880174	0.944964907390655	0.0066306319218397	0.889944989849437	0.0191960828601553	0.688690249629397	-0.0193250931628042	0.686708306721504	0.41209510874921	2.19540029961789e-19	0.212696394097936	7.11678891051946e-06	-0.000671830599798771	0.988813869379423
APOF	black	0.0466378150382664	0.330156894524272	-0.141868878742224	0.00292344024182681	0.0532093295207123	0.266484918376311	-0.0199364243731374	0.677345981659244	-0.0100269716525287	0.834249523188145	0.132916956688787	0.00533351004356126	3.16486868931535e-05	0.999473025077539	0.073588927208271	0.12410077666537	0.174892587064547	0.000234924464702654	0.403660230524003	1.35436685402978e-18	0.306152056987326	5.87697449075155e-11	0.096151740757188	0.0443023921636024	0.488698433874675	1.13053023034555e-27	0.0841217316735128	0.078641275805665	0.0133910098503216	0.779888190911089
AQP2	black	-0.0178351229554172	0.709725755445268	-0.0327754036906008	0.493872844107799	0.111950068636605	0.0190977429920126	-0.00681247236213175	0.886946748232841	0.0194008768633098	0.685545065547744	0.239772362710622	3.81457811811954e-07	0.0146974359440817	0.759047277859758	0.042099396432516	0.379429997198937	0.00650750641808906	0.891976015041888	0.0379238316841699	0.428533427659758	0.0447026880770079	0.35063871211283	0.0313770726066921	0.512494648567293	0.421450686472852	2.74448182183701e-20	0.0434258359461242	0.36458341638434	0.0628595981632618	0.189151472352304
AQP6	black	-0.089816968592918	0.0603598548703794	-0.0881265763512898	0.0653774088370733	0.102440386043334	0.0320782964427341	0.0124780800581802	0.794546955498362	0.0146594263148969	0.759651255281036	0.15106513805765	0.00152051422884263	0.0204611988220572	0.669348607846826	0.0824901382047162	0.0846361679277139	0.0290270461057207	0.544592607485993	0.112455441150426	0.0185593878369116	0.060040744214319	0.209805469429442	0.0458772714379041	0.338112750782355	0.330057117723136	1.36632336750975e-12	0.0960139705383622	0.0446089524643582	0.110920105148816	0.020237183335953
ART1	black	-0.144940864931903	0.00235957222219795	-0.143739285417593	0.00256711070420482	-0.0567290191285209	0.236091787862045	-0.144196209346311	0.00248630539704174	0.136132317613401	0.00431460321523542	0.178387936592252	0.000174829847210064	0.129265441000824	0.00674927143063511	0.29494248035358	3.06138025466893e-10	0.0903523600735698	0.0588386242732921	0.0977804743897676	0.0408105470096653	0.187489985082634	7.88976775325237e-05	0.238001858585036	4.67067618725629e-07	0.768842362281861	1.05598019761745e-86	0.0888514199811518	0.0631854031870495	0.0310128372404033	0.517404427859494
ASB11	black	-0.0626224321996114	0.190829417472115	-0.142072288751604	0.002882617829617	0.0360593158454758	0.451597844856273	-0.0842535717011718	0.0781722914495069	0.0619568758835372	0.195596488063552	0.202538747689715	1.94550350469664e-05	0.117218698422462	0.014101679196795	0.157063255048519	0.000973102695713762	0.0810630892695979	0.0901767123577708	0.19707233086272	3.27522922974875e-05	0.107396551928089	0.0245937386085489	0.122440721359587	0.0103226722210587	0.547207837321503	1.40952666203134e-35	0.0663982488492059	0.16538914659708	0.0582670449452882	0.223608647437539
ASB5	black	0.000466533381059346	0.992231982943837	-0.0744714704740154	0.119641459801553	0.029759937487764	0.534476505707263	-0.0189328651643186	0.692740576469958	0.051284775028912	0.284192563009895	0.221281443618393	2.92618500000406e-06	0.0315439364903937	0.51025348716695	0.0436231856556686	0.36240585130922	0.0560283897160545	0.241938256728879	0.105391415938352	0.0274175270446769	0.40117935356114	2.29040724581706e-18	0.148985972240012	0.00176838945129435	0.639878557372171	8.11441748563869e-52	0.0301225010216803	0.529507217116648	0.0239974449819065	0.616465247485212
ASIC5	black	0.101195895279093	0.0342378809703905	0.107683534641443	0.0242108724987784	-0.00463623059917611	0.922923054249012	0.207778799906654	1.16521172519451e-05	0.0854664360238893	0.0739634820379013	0.000244561127989728	0.995927886876469	-0.0676672972999329	0.157436632957305	-0.146725915509495	0.00207941544920646	0.0268802889287833	0.574758981010108	-0.031019909479831	0.517308865813644	0.00737704519492307	0.877648353706625	-0.00729967672970186	0.878921631051036	0.277461485182205	3.49218246984166e-09	-0.0275760143400157	0.564896746551353	-0.0197209701642524	0.680640014365891
BECN2	black	0.0996897951800503	0.0370159069606392	-0.0818364877671915	0.0871389326534164	0.0742393398358453	0.120802063619163	-0.00326768788406982	0.945632479976781	0.012022872791423	0.80188360229524	0.00173805177027555	0.971066424541633	0.0519291980488061	0.278176971585387	-0.0286797782630464	0.549418830184394	0.0652906861869279	0.172572672200795	0.0427516019377613	0.372084232777382	0.0779091276148392	0.103454166517107	0.178509172046161	0.000173030083032622	0.25212784645097	8.88288934290209e-08	0.0560713804773584	0.241576618776113	-0.00895925983304529	0.851683093493663
BEND2	black	-0.0249534217298967	0.602488566218888	-0.0791489555207953	0.0980609882894467	0.0127493013771575	0.790184188686606	0.00375392671396368	0.937557890266244	0.0572489170532712	0.231818307596085	0.105253069759829	0.0276222452072774	0.0143017665496396	0.765341618915651	0.0604677374660923	0.206576370494879	0.0579756666992411	0.225936711716267	0.0584135199222365	0.222444816141043	0.0694665966404009	0.146660867654831	0.0693865544640174	0.147127961685505	0.918386178771118	1.15686829221948e-177	0.0744771388048705	0.119613228613493	0.076578492418107	0.10950098634755
BHMG1	black	0.0899171960373595	0.0600726281827845	-0.027745020257568	0.562513310137263	0.0222986413486863	0.641644839498765	0.0995586483291316	0.0372666162785237	0.0861322677776242	0.0717326038728839	0.0776407326333375	0.10465205085527	-0.0209147518440012	0.662466561593791	-0.0472821482143029	0.323511983993827	0.0636109857940877	0.183907011647058	0.0550761720809996	0.250045765738753	0.200627866678735	2.33778983239109e-05	0.209447180964007	9.87020725570325e-06	0.694742029763826	2.19311460947765e-64	0.0665530462483472	0.164403277704134	0.0814532101429076	0.088633933682092
BMP15	black	-0.139764090271541	0.00337779124981239	-0.0826545301936768	0.084015933930988	0.00478042971039661	0.920533551726461	-0.0880634707524235	0.0655711684131745	0.0378727312266009	0.429156307150674	0.487682430313199	1.50479223847445e-27	0.0502138992251951	0.294381802357325	0.155044818365755	0.00113280172808164	0.0306929764296581	0.52173597532878	0.0504757295961585	0.291868263675736	0.0645000660171779	0.177841049688162	0.0683461261133521	0.153303050530288	0.722738788107877	5.85771390655948e-72	0.0157579209746736	0.742256325678315	0.088189605975093	0.0651843524303508
BOLL	black	0.156957073719069	0.000980956815735313	-0.0310005355959698	0.517570672758943	-0.00320257166562164	0.946714255312941	0.123693888704149	0.00956191145251815	-0.0116382940151624	0.808095541995383	-0.0137921308064143	0.773471701464324	-0.0516969028345086	0.280335378524463	-0.0718910597850544	0.133042058387561	0.0250109405284539	0.601652176945047	0.0166538954547287	0.728164404857331	0.0274744570449127	0.566331300846304	0.0474930416653027	0.321356070780176	0.25348456874942	7.53334513932968e-08	0.0842430666750983	0.0782095767821767	-0.0032627956455713	0.945713751258865
BPI	black	-0.237743255720201	4.81023221443296e-07	-0.126011343551937	0.00828527853542729	0.0814901543098343	0.0884889391802862	-0.247530734882718	1.54166492914794e-07	0.0518552707662704	0.278862652031511	0.11359891017722	0.0173898985907302	0.0498963845498702	0.297449249881201	0.206895372526616	1.27155976769835e-05	0.0941432457305197	0.0489511574497837	0.0478271117334145	0.317960135002127	0.0345353360148185	0.470958309509494	0.0390680132015586	0.414724452172966	0.354447036988471	2.06547879632315e-14	0.0481564677554061	0.314635144036323	-0.00434469366494608	0.927756166351706
BTBD16	black	0.0991272316465392	0.0381015288838018	0.110541774164576	0.02067033144585	0.0165530960949371	0.729745318577311	0.113934719787051	0.0170589147596199	-0.0310359059501232	0.51709275070067	-0.00585696482417499	0.902718483494578	-0.0257731443295441	0.590618519682006	-0.0971088971977111	0.0422211178560455	-0.0251618712046972	0.599459957850333	-0.00414755921189514	0.931025786910975	0.00733999594365672	0.878258045819922	0.0123793251254337	0.796137090838075	0.0406986628540152	0.395504146068068	-0.0158461333406657	0.740865002001031	0.0597682262897754	0.211885309248136
BTNL3	black	-0.12903942134727	0.00684707096997429	-0.174902163071665	0.0002347361719754	0.029782723148638	0.534163516582629	-0.118662426713883	0.0129511466183226	0.0542193498530973	0.257501041303019	0.0982439907081471	0.0398603732317874	0.0479049602012201	0.317172157921731	0.198468342908781	2.87114665998819e-05	0.0121528473336037	0.799786975333505	0.0429026475718913	0.370395625201244	0.055326831950868	0.247893448185899	0.039173492978642	0.413464766965963	0.505407031885764	8.91398715689137e-30	0.0673680884439266	0.159285102950732	0.00242818344099225	0.959586116095438
C10orf142	black	-0.231349257093104	9.85549091806942e-07	-0.0222318265509062	0.642643863194776	-0.0977265975625204	0.0409222214062437	-0.166468991602832	0.00046801891118705	0.0550845357058707	0.249973741466636	0.0720281331485479	0.132302252451648	0.0845698134733376	0.0770565941325657	0.232044163581287	9.12541208815301e-07	0.0322521595119035	0.500798443619756	0.0284777802245643	0.552235772949325	0.0234596835942414	0.624389254058411	0.00689784939222707	0.885539578659017	0.306402686463245	5.65945176247941e-11	0.0444714434892154	0.353138860679817	-0.012598511923924	0.792608933219431
C10orf53	black	-0.038973763476904	0.415851933795731	-0.0441319414747755	0.356829756900836	-0.00612688400468728	0.898259007556204	0.0220817451633776	0.64489024766626	0.0452543121910377	0.34472000876117	0.21516276419887	5.53334418262886e-06	-0.0019956304235281	0.966780789449241	0.0595484705800247	0.213573254047459	0.058135653918247	0.224656314761195	0.13685690342146	0.00411080877089583	0.0632326447240301	0.186534147132401	0.0576895018871581	0.228239851564957	0.917503709203031	1.09232596603081e-176	0.0563750921886558	0.239032597906239	0.0493208417008851	0.303063549270445
C10orf62	black	0.148240260411185	0.00186595625470648	0.16315620900489	0.00060839242353269	0.0489725567357353	0.306494875373648	0.309854329390652	3.35435438008256e-11	-0.0601642364092268	0.208867849993321	-0.0246060075266913	0.607551422821098	-0.123847112311327	0.00947239888005642	-0.18051944052407	0.000145605871704224	0.106363363526536	0.026015725474162	0.0493369596747533	0.302905372525081	-0.0139926905234229	0.770269214670839	0.0110139485796544	0.818205890127523	0.559062285730354	2.24289330620817e-37	0.0303893772363586	0.525864434909076	0.032779680470634	0.493816448360756
C16orf78	black	-0.0819581290400911	0.0866687249169266	-0.100879209947817	0.0348067914264718	0.0103365993087089	0.829208683765849	-0.027621229453777	0.564258618249077	0.0610879036678979	0.20195069270231	0.14389550882744	0.00253921778440876	0.0441134591741777	0.357031379940397	0.116781099248686	0.0144677220223906	0.0441066708566054	0.357105451510461	0.062569163590373	0.191207789059452	0.106823554412979	0.0253738406021933	0.0808233363027995	0.0911354793413525	0.951645557520195	1.3119181369358e-225	0.079915947351351	0.0948382794443573	0.053035180620048	0.26805539299004
C17orf78	black	0.151308565110332	0.00149368081863364	0.0425549730072079	0.37428954921075	-0.0487686620163199	0.308515518826298	0.225803734358249	1.80590218340332e-06	0.026464157467792	0.580696371854682	0.0141240078277665	0.768174482152907	-0.0350006447551492	0.464999151231556	-0.0909058472438026	0.0572994666886347	0.151928979691377	0.00142724563197775	0.0884578457606211	0.0643679814949491	0.017735487371526	0.711274692067116	0.0648901607275922	0.175226890378762	0.548669946425693	8.53385163147184e-36	0.12497670739257	0.00883515986193028	0.0232436038408764	0.627585528209812
C18orf63	black	-0.112464708833095	0.018549640151951	-0.034251300740309	0.474616459324742	-0.02599706842765	0.587394720738475	-0.0956528881652771	0.0454208901345242	0.0752290960412717	0.115913987574191	0.0843729267075027	0.0777496783710178	0.151192668777637	0.00150640158801817	0.208373559507092	1.09843940326765e-05	0.0339516420739786	0.478492623091571	0.0474243368142183	0.322057394752225	0.0474792675422228	0.321496594271782	0.0597647671306843	0.21191180442703	0.765010718279318	2.38219747022882e-85	0.0401116740270494	0.402360297036789	0.0292085892503976	0.542077958687329
C21orf62	black	-0.186211756965306	8.8428621867993e-05	-0.211915129003042	7.70263683025089e-06	-0.0150237357584044	0.753868396574707	-0.117431306537124	0.0139267951574891	0.0514541101346109	0.282603411743957	0.138669410210288	0.0036386050436272	0.0303506099676733	0.526392803050072	0.30555219493085	6.4312212644293e-11	0.0792146780761128	0.0977814672106821	0.250710414190168	1.05410215421013e-07	0.0701270564724297	0.142849735391574	0.065345183767431	0.172213853860118	0.616453723013457	3.38464150398715e-47	0.602500670574318	1.26361437848936e-44	0.0207235704425425	0.665364057725384
C4orf45	black	0.0190373720649798	0.691131395076543	-0.074536350942601	0.119318632690578	0.0397563704547227	0.406544604243802	0.036747530519664	0.44300407816436	0.0563722120317678	0.23905663454954	0.0592579607747316	0.215819472207491	0.00931658780088312	0.845840164023214	0.0327476007804497	0.494239550829045	0.0990098638313868	0.0383313925615578	0.145453773255181	0.00227573892011305	0.0589080189551718	0.218547667656693	0.0594349081548851	0.214449307581611	0.700199908416196	8.59057677217028e-66	0.0759814579280912	0.112303045153767	0.0370565617082999	0.439175708382134
C5orf64	black	-0.112844085752054	0.0181544273948045	-0.120208105277953	0.011811860988501	-0.0153381846597354	0.748888021760136	-0.133116833988959	0.00526435826984154	0.0493072524893981	0.303196952046034	0.182633698868836	0.000121196635488455	0.0598978496818218	0.210894187336458	0.192444974010874	5.03445278758481e-05	0.103197021877897	0.0308230235404624	0.0800487077512016	0.0942891373661981	0.0791953056966216	0.0978637928149498	0.0795228950762057	0.0964790606743883	0.931255133090522	2.78068279556532e-193	0.0502333194618572	0.294194875509641	0.0285190211336427	0.551660078538334
C7orf65	black	-0.1232364675261	0.00983362259051361	-0.160993204424834	0.000720138500456388	-0.00562941518147237	0.906480333657709	-0.129084232884147	0.00682758059697001	0.0571209719682689	0.23286488370753	0.0254859466503846	0.594765093368431	-0.0103736753611185	0.828605538717295	0.0878852068911302	0.0661210602717641	0.000229369708476535	0.996180832603612	0.0148513923689996	0.756602393890444	0.0200727128214171	0.675265462703326	-0.00362663258951078	0.939671180303444	0.439029158318453	4.60840197930944e-22	0.327994144620856	1.91558519016011e-12	0.00172617068868447	0.971264124926897
C8orf74	black	-0.0696221829482123	0.145756163735236	-0.122825590010729	0.0100835089903918	0.0693770538469607	0.147183478648702	-0.0582215750151023	0.223970814430601	0.0345880671405474	0.470280884823696	0.05543745856915	0.24694766262294	0.0215464769220954	0.652928243505885	0.021622968398663	0.651777099293159	-0.0221001193950401	0.644615052171145	0.000555725071791601	0.990746957149082	0.0443127981716088	0.354860568665781	0.0397180630379846	0.406997279958365	0.453351981000462	1.37686638402001e-23	0.000476215825384476	0.992070770577791	0.0161013018726382	0.736845139997646
C9	black	-0.192902145430714	4.82724951704279e-05	-0.0922340988708058	0.0537415479211206	0.0335273937418334	0.484009735770164	-0.0254823978358822	0.594816414113537	-0.0143418527449717	0.764703213190628	0.000876236353128352	0.985410801523808	-0.0321635452775129	0.501976390105612	0.0171235144349996	0.720814290275718	-0.0677861582863032	0.1567068391449	-0.0542518864290491	0.257215160593928	-0.0427881125745169	0.371675628589796	-0.0399463080005716	0.404304554180797	0.207258185347789	1.22681259117957e-05	-0.0205258319624891	0.66836617902679	0.0399528698060522	0.404227298527577
C9orf153	black	0.115031601020237	0.0160158723047492	0.0188961306028831	0.693306538487151	0.039733958017102	0.406809413889553	0.0482939878539254	0.313253585188866	0.0185518932936445	0.69861838479524	0.0291251601495655	0.543232861622647	0.0128369253764316	0.788776093370637	-0.0287282712815518	0.548743628372788	0.150653301501468	0.00156692125950813	0.167883519005964	0.000417800726180597	0.461718683339174	1.63802744037892e-24	0.191008066861533	5.74175365978617e-05	0.525676732235681	1.72872348358637e-32	0.0308219907503047	0.519986632453229	-0.00345829045405963	0.94246658211754
CA1	black	-0.105489321595568	0.0272734402902342	-0.112680227817225	0.018324214469484	0.00448658649226829	0.925403517910371	-0.0557695512487175	0.244123627156737	0.0480133048325662	0.316077626467595	0.109694159255206	0.0216700969278955	0.0691032721873613	0.148790191291227	0.153243655551063	0.00129534698661571	0.0325624600193309	0.49668516316445	0.102721513831523	0.0316068936273992	0.0705976295667211	0.140180873037866	0.339548875771373	2.79240923198317e-13	0.794554138619769	1.62858649001392e-96	0.100355708619915	0.0357648764171213	0.0221586716925099	0.643738423473934
CABP5	black	-0.0322077154819489	0.501389054266987	-0.0774358556203497	0.105573811148179	0.0260600253195663	0.58648980445142	0.0156881099474285	0.74335801097843	0.0429517554393678	0.369847649387847	0.116495695165006	0.0147109318076501	0.0149200120751177	0.755513468108348	0.0478939040048383	0.317283990197782	0.0503589600627354	0.292987455559985	0.0578624981369564	0.22684554219636	0.0778955821338935	0.10351436050475	0.0622671635780405	0.193363326728813	0.953220860904204	1.14244374608653e-228	0.0864548855039578	0.0706715965417782	0.0335861103722561	0.483244114522051
CACNG1	black	0.0615539640341731	0.198524310339492	0.0152657207588214	0.750034819040298	0.00461479282930236	0.923278356144542	0.00999726040070759	0.834733592681282	0.109430829765396	0.0219891164471569	0.0408088388436778	0.394225154411584	0.00143533504984321	0.976104129303015	-0.0240072712205418	0.616320865854907	0.0475727908576421	0.320543256027134	0.0315024459760849	0.510810271829376	0.0262128068316374	0.584296468473248	0.0204791472943845	0.669075733002199	0.204881666187679	1.54950980653973e-05	0.0495067996533006	0.301241941844962	-0.00158810100532759	0.97356172092239
CACNG5	black	0.0225963655408293	0.637201102927354	-0.0120050009561514	0.802172005497491	-0.0150693487165255	0.75314532069749	0.029353256996898	0.540078231147554	0.020737088930501	0.665159010657932	0.00534257386162608	0.911225364054299	0.00241022387871316	0.959884777066354	0.0424188495826298	0.375820967341223	0.119479075694677	0.0123376840067877	0.0556808599022725	0.2448756152898	0.0488292685920353	0.307913978876254	0.0402727220581747	0.40047218843405	0.162657494381996	0.000632628900935981	0.0698827379845365	0.144250631108024	0.374898151202969	4.59636495131307e-16
CALR3	black	0.243906553181375	2.36286915162485e-07	0.0379741377740601	0.427920743211604	0.0268412540473936	0.575314715009808	0.159418309835009	0.000813144198597287	0.0138578145914674	0.772422453198184	-0.0071859979940507	0.880793043365888	-0.0669859834207077	0.16166942593322	-0.144107257395495	0.00250185204305546	0.0712241835980594	0.136686903236981	0.0780312460386927	0.10291274246548	0.197132146058882	3.25686386205561e-05	0.0620644493228912	0.194820150917747	0.361450678315602	5.78548654910314e-15	0.0294148843890854	0.539227480627072	-0.0167771661812987	0.726232621488927
CASP12	black	-0.334970202772964	6.04762069355976e-13	-0.174522870830525	0.000242303113641116	-0.0600995186709708	0.209358843982739	-0.388528146670208	3.11967047719917e-17	0.114196975579121	0.0168042715677378	0.241867670156517	2.99566746780433e-07	0.16231138158529	0.000649972111955777	0.48573989104783	2.59283928731583e-27	0.14450928856133	0.00243228474881504	0.172493502390814	0.000286813810148053	0.0931408816879793	0.0514197297902958	0.136916099399011	0.00409455044741908	0.556363039068898	5.84287347670058e-37	0.116222053424447	0.0149474830157055	0.0189895792634675	0.691867129362638
CATSPER4	black	-0.00629670992620075	0.89545485579875	-0.116495129460812	0.0147114174223634	0.00498630665019365	0.91712323889805	0.0721623588408591	0.131580897186399	0.0591555895346478	0.216615031150224	0.0688178641829068	0.150479305639398	0.0244683630285488	0.609562530825187	0.02832469399333	0.554375317079569	0.0978043488896676	0.0407611429671575	0.0626436752264423	0.190678679688001	0.0740095133113809	0.12195977862332	0.124432082642724	0.00913747286578986	0.813581181751135	9.97409963646088e-105	0.126068148952667	0.00825599143519387	0.0300060953405997	0.531100115968486
CAV3	black	-0.147741548751768	0.00193393017155292	-0.110329296396111	0.020917110323159	-0.0168837801320882	0.724563265170147	-0.117305140449615	0.0140303433435411	0.151952640873906	0.00142476653119382	0.0848181846968782	0.0761894399292847	0.0808318830487653	0.0911011612535662	0.262603039920722	2.42784535601742e-08	0.0892810210337861	0.0619150608516093	0.213340933845492	6.66568508792707e-06	0.102274306269177	0.0323595954044892	0.118097287067299	0.0133912711445596	0.615370735125711	5.41711095025086e-47	0.148858909639137	0.00178467644597569	0.00826738812007386	0.863019207768779
CCDC175	black	-0.0212617332568578	0.657220665088039	-0.0622490283454	0.193493331526962	0.0675273929699315	0.158298915663128	0.0382931317198164	0.424047519744005	0.0557552628873568	0.244244664687787	0.238916556882557	4.207618468126e-07	0.0151611577702621	0.751690579475574	0.065821020089198	0.169104492055444	0.283874663089588	1.45782507472248e-09	0.132877336628709	0.00534731413518747	0.107758358626295	0.0241118995242094	0.1055684849747	0.0271574129246268	0.853252248321586	2.35942925585519e-125	0.120867329773523	0.0113535410891318	0.0292203774840937	0.541914873495728
CCDC27	black	0.00687329884650499	0.885944179898436	-0.078347888921374	0.101519332792514	7.65658162956045e-05	0.998725120853963	0.170403882859494	0.000340540441420891	0.120926252817371	0.0113133517198506	-0.00300013694947958	0.950077918454104	0.0554633614499956	0.246726574274801	-0.000638708768657534	0.989365321929	0.184638832427763	0.000101645849813286	0.101581758602534	0.0335554162550569	0.0492876904300461	0.303389057457494	0.0632720467989535	0.186259263727516	0.384819479976084	6.56799766551957e-17	0.322258415685383	4.8363093265027e-12	0.0416245385659392	0.384833816435946
CCDC73	black	0.0605175493506952	0.206202027515093	-0.112764084686146	0.0182371509880785	0.0831685356378532	0.0821002673201003	0.0560933501712425	0.241391956344942	-0.0202840090619485	0.672044795661095	-0.0186709634992065	0.696779359802788	-0.0596871326762896	0.212507067706024	-0.0485415954668727	0.310776110243678	-0.0240200099138835	0.616133712148193	-0.0205856367267879	0.667457645781242	-0.00840241253244439	0.860804587982365	-0.00597463950274239	0.90077393408329	0.155275545265865	0.00111339574874945	0.0385489763554345	0.42095587299875	0.0841213417975786	0.0786426660572323
CCL16	black	-0.32614926007634	2.58582678940299e-12	-0.222964640323162	2.4479101610254e-06	-0.0635449530496738	0.184363553909361	-0.306883309695884	5.26405552367568e-11	0.139782292862132	0.00337360154299131	0.451028002018058	2.46155386624268e-23	0.138138407416709	0.00377157980188259	0.503023516513736	1.80813926850665e-29	0.0898453483770937	0.0602784106328077	0.110508643383761	0.0207086433932355	0.0934613237638025	0.0506195092716971	0.10818596893019	0.0235529622737374	0.673556243990502	3.28246347289267e-59	0.104292231160252	0.0290806231656738	0.00875164523848006	0.855081702371373
CCR9	black	-0.151727253795847	0.00144854293941159	-0.215288118874764	5.46258852715042e-06	-0.034052645807301	0.477184190788241	-0.2447859316179	2.13161600147151e-07	0.0602777824247039	0.208008420706238	0.143729288720329	0.00256890503535167	0.196403505124624	3.48737199385331e-05	0.303098430064464	9.27831067887417e-11	0.0567457234148636	0.235953623515855	0.125343441656269	0.00863664038330452	0.136762590215781	0.00413683276472086	0.373110808292078	6.4802063083522e-16	0.588465167641761	3.66565329799989e-42	0.0232220253487622	0.627905103569056	0.00408375559990821	0.932084268174876
CD300LD	black	-0.162363346979236	0.000647340389280296	-0.14179505183688	0.0029383861540324	0.0257057516911339	0.591590346675038	-0.203460371283424	1.77945898856578e-05	0.0380047280982413	0.427548428249336	0.0592996591974426	0.215496022477049	0.0530030735045583	0.268345625409136	0.14120491960331	0.00306037625114897	-0.0003521819955081	0.99413595171258	0.00253593038007035	0.957794443934522	0.00378126063384097	0.937104159274302	0.0100698058103346	0.83355175943303	0.524259278300499	2.71258712760049e-32	0.00814402364126644	0.865043524363891	0.0198916636492294	0.678029815406233
CEACAM8	black	-0.141043205138066	0.00309459945352929	-0.0520100269282758	0.277428588183938	0.00834086002614604	0.86181401491498	-0.118570501331723	0.0130218569105309	0.0687564579143676	0.150844620037691	0.0901295611828769	0.0594677739300568	0.0873460845951904	0.0678071776363723	0.178477136645397	0.000173503959348555	0.0756661136313781	0.113805623031216	0.063775075969479	0.182776126070409	0.0839720379886032	0.0791765328081238	0.0591081833891348	0.216984150775845	0.783676367660487	3.36322354025616e-92	0.0251308600842683	0.599910089955919	0.0189485242437929	0.692499372100798
CELA2B	black	-0.1682121064986	0.000406876369507534	-0.26170476625864	2.7195884040892e-08	-0.0548301645972376	0.252170749850872	-0.0700396720560732	0.143349587995279	0.17167817979694	0.000306758882814098	0.120699540736614	0.0114686769896021	0.0763660410211421	0.110491702527356	0.257848903789238	4.40517866426292e-08	0.0420802729248562	0.379646717273531	0.17659972412955	0.000203499033098958	0.0816229153955983	0.0879694646112056	0.0845535566054414	0.0771136311313807	0.365674114173588	2.6449918837376e-15	0.112615189354641	0.0183919894034339	-0.0159502136446006	0.739224488051405
CES5A	black	-0.0647580002436056	0.176109323751043	-0.0394178111516099	0.41055569839152	-0.0327488320628793	0.494223307748018	-0.0132355056078274	0.782379749871338	0.0150765598428758	0.753031026609569	0.0137149433699879	0.774705239071537	-0.0109513269887131	0.819221648393664	0.0377988809775128	0.430057417018506	0.0371053134634472	0.438573491216634	0.00497870515062079	0.917249129682748	0.00444983561637065	0.926012802814644	0.00674007298959607	0.88814030082224	0.20872796268677	1.06039954653479e-05	0.0079253825278561	0.868633418405021	0.00403821890878657	0.932839780447969
CIB4	black	-0.0648067140339023	0.175783679136	-0.18512808175511	9.73476971071033e-05	0.0768634369479065	0.108183219004296	-0.142787699782577	0.00274312737088819	0.128556408923092	0.00706033716147831	0.169546992726299	0.000365173494165647	0.0383532974086989	0.423319285178124	0.125587529308779	0.00850672360688375	0.125563163481288	0.00851961372959364	0.510435113914215	1.96845688059084e-30	0.144157940418663	0.00249298305073019	0.104472368795564	0.0288022825412127	0.640003959492307	7.6460788518451e-52	0.0758568636835859	0.112894848187134	0.0244712762960543	0.609519934873227
CLEC18C	black	0.0594608334861395	0.214249084952574	-0.0195552601157581	0.683177660285866	0.0264913920453104	0.580306913217002	0.0549330309293934	0.251280681062286	0.00313073377206621	0.947907811312142	0.0215409106590969	0.653012044136811	-0.0150075401703615	0.754125187660886	-0.00183993108239085	0.969371233744318	0.0186278701516628	0.697444727018463	0.0184687789201941	0.699903122581232	0.0793459073683309	0.0972252413465608	0.150914749161116	0.00153731226846486	0.150735612465114	0.00155754356604151	0.0388082861702384	0.417835847400471	0.0809124062483829	0.0907783413726543
CLEC1B	black	-0.0890526342962343	0.0625877591322287	-0.0632712832081969	0.186264587981899	-0.0550264408921896	0.250474329633292	-0.201109463643384	2.23239541186752e-05	0.180110360457863	0.000150832370011864	0.0584209476151711	0.222385914034256	0.0387543770782829	0.418483363485346	0.197552177528813	3.13061903901986e-05	0.0156554369200666	0.743873802948447	0.014714119260047	0.758782224258552	0.0290290792377889	0.544564413564035	0.0206395874144677	0.666638462155043	0.434764892516658	1.26966692134757e-21	0.00707608902208922	0.882603027828064	0.100659506264478	0.0352061886485764
CLLU1	black	-0.101982476221012	0.0328589877016492	-0.107611170501775	0.0243069253857973	0.0260613277776834	0.58647109025933	-0.0854433198902285	0.0740419368284283	0.0367166059578859	0.443388224394573	0.113577481988058	0.0174112080397317	0.0161993001750977	0.735303197284781	0.127337946003342	0.00762497134321629	0.0165789228208659	0.72934014881453	0.0339871518355058	0.478032396578586	0.0587342166340639	0.219911794551697	0.0521485034348741	0.276149632317104	0.841506863459734	1.16560453240784e-118	0.0305371941280642	0.523852286331798	0.0255607135077816	0.593684330555048
CLRN2	black	-0.0223555021743519	0.640795157729675	-0.0821235524807517	0.0860325544501008	0.0361652833399344	0.450268535655357	0.0140898476320803	0.768719233246694	0.033692025220493	0.481864722202913	0.0889097937290046	0.0630115402225486	0.0111707617919858	0.815663627089056	0.0438276397230033	0.360158477483152	0.0711290756759564	0.137212917463103	0.125216025432546	0.00870515790637011	0.0803971651431904	0.0928598776734243	0.0639257666855353	0.181742120186049	0.948060726613674	5.20526342311667e-219	0.0547001186261528	0.253299126889487	0.0607544100296275	0.204428705208469
CMAS	black	0.0836397911100964	0.080375093712893	0.0807528990435445	0.0914187034772504	0.0368675726786699	0.441514707042561	0.165945206003264	0.000487997438258704	-0.0447569896358346	0.350053245123238	0.0110930038400598	0.816924002680324	-0.0824972821849274	0.0846091379171532	-0.166208224925915	0.000477868193176563	-0.0470704711540629	0.325685331340906	-0.0471711725649844	0.324650224650419	0.00128310947255843	0.978637785139763	-0.0323031528301337	0.500121253346173	-0.0068187227919185	0.886843717615158	-0.0244102458389913	0.610412558932095	-0.0131352868631568	0.783986681319675
CNBD1	black	0.0326265947761287	0.49583724957553	-0.0839351240454823	0.0793089781593172	0.0392432348599587	0.412633120445854	0.0946164169877677	0.0478207580633648	-0.0185412087632892	0.698783492495281	-0.00187837736834139	0.968731553525452	-0.0446512367195144	0.351194019404726	-0.0420980252157974	0.379445534197969	0.0178860733944426	0.708934140211662	0.0251577698019038	0.599519481716499	0.170502921413788	0.000337795481244394	0.0522519805966624	0.275196546918951	0.558012104696235	3.25867076522824e-37	0.0553102455265084	0.24803546880729	0.0331896355640963	0.48842655682782
COL20A1	black	0.054344290261381	0.256404456914145	-0.0354401248459755	0.459409361835098	-0.00349158566353383	0.941913642088494	0.169238210896409	0.000374449837433534	0.00736961115703705	0.877770684378872	0.0273301397500782	0.568372855687253	-0.0364651677848487	0.446518632198006	-0.0493322877005985	0.302951216184332	0.0730742507291322	0.12676037445902	0.326202656470778	2.56354304613576e-12	0.0737558942154563	0.123247357405445	0.0536017464740878	0.262969264586309	0.390879173852762	1.93647652436489e-17	0.0945667842246704	0.0479382942446115	0.0155371456736179	0.745742161394416
CPA1	black	-0.0270516694327784	0.572322060901648	-0.014520364784733	0.761862201646135	-0.0187305524691461	0.695859680840975	0.041513986524313	0.386098581370234	0.00755637031515106	0.874698361467755	0.0350372590716437	0.464532015702893	-0.00448600512691615	0.925413155903624	0.0171638305094321	0.720184479297868	0.0756675082989385	0.11379894304515	0.0561572510183897	0.240855411891505	0.0615654940212639	0.19844008446132	0.133134525974924	0.00525827640749326	0.313829743725662	1.82087620726905e-11	0.0675927894550174	0.157895410118883	0.0939094303463095	0.0495179387349193
CPO	black	-0.130842569789662	0.00610096105147337	-0.176176959133332	0.000210892289765807	-0.0612184582221625	0.200986579103552	-0.128662117837316	0.00701316153581067	0.034816220775682	0.467356036588069	0.209418781797252	9.89824147625804e-06	0.0264577468537519	0.580788062350153	0.211383934307806	8.12690492020981e-06	0.0363828709991661	0.447545944580423	0.248284098217121	1.40953075896027e-07	0.175043846093351	0.0002319667028314	0.0937637434517188	0.0498738580125461	0.552183097606609	2.52988551378695e-36	0.0739260753738877	0.122382216312351	0.00731798632453633	0.878620275933186
CRB1	black	0.0163714185410884	0.732597595936726	-0.1207943362417	0.0114035025739671	0.0160439619709468	0.737747838240219	-0.0664360024007516	0.165148295107544	0.0399338322347106	0.404451462338774	0.135567926386374	0.004479618746385	0.0245954218405443	0.607705984308343	0.0553597484814219	0.247611769642397	0.0578282450687838	0.227121132162044	0.240030836340529	3.70298379739671e-07	0.102988373711412	0.031164905907979	0.0770085425081231	0.107516980875987	0.417188736108556	7.13439792315203e-20	0.0286910536916625	0.549261798177807	0.0154640632199087	0.746897212667516
CTXN3	black	-0.0101299745360771	0.832571838188057	-0.0448744658356884	0.34878875999116	0.0477626897751622	0.31861317564623	0.0584606991669313	0.222070870697208	-0.0351932374243229	0.462544919235925	-0.0301888433406508	0.528600471062	-0.0501551065785199	0.294948186601132	-0.0541385411418297	0.258212012386884	-0.0353414727901053	0.460660852481367	-0.0213647376921258	0.655666594809575	-0.0400189142291787	0.40345021243071	-0.0213676989749001	0.655621938639602	0.157707129608404	0.000926705716366616	0.0133573815310295	0.780426809038038	0.0109721874565394	0.818883245922293
CYP2C19	black	0.0438915811735735	0.359457422179984	-0.0136559749940917	0.775647998832815	-0.00344682043579459	0.942657073357801	0.151422427616799	0.00148127939999412	-0.0442493476369966	0.355550645376585	0.0905472143249986	0.0582929100180469	-0.0627284896855865	0.19007771783025	-0.0447204760612674	0.35044685802695	-0.044259241548595	0.355442985473273	-0.0380956216400033	0.426443272464731	-0.0384720570805884	0.421883982714291	-0.0273347833298226	0.568307111675804	0.504636179909488	1.12117918166694e-29	0.00467438134698467	0.922290795413133	0.0225219620328699	0.638310416314904
CYP3A7	black	-0.0607684377041165	0.204324031009566	-0.146960069083043	0.00204501341650866	-0.00311994076346052	0.948087142684693	-0.0547095434319152	0.253217232569652	0.061079985515682	0.202009274207856	0.0997068955708633	0.036983322401358	0.0249047261926104	0.603197062823925	0.137090353344029	0.00404702816738279	0.299667332456353	1.54012597452806e-10	0.0871771880855073	0.0683425989012089	0.0590984311392905	0.217060140849989	0.04241493088697	0.375865110536939	0.271167100731756	8.05526289972453e-09	0.121453167875043	0.0109595203889867	-0.00168311091219208	0.971980651320394
CYP4A11	black	-0.0514587640403269	0.282559821376675	-0.129730283707571	0.00655205563915729	0.0533829119863771	0.264925842054275	0.00394926520244732	0.934315810169558	0.0263373477002274	0.582511375153729	0.142733210528294	0.00275353139194603	0.0206325997519078	0.666744540052026	0.0846480749469233	0.0767824941377629	0.0250655141856667	0.600859096318692	0.079732725853698	0.0956003365742922	0.0513777344823154	0.283319426075096	0.0511598140029879	0.28536913701039	0.771853442203273	8.74252929981372e-88	0.0572626779038687	0.231705943963907	0.091075827725826	0.0568335310460809
CYP4A22	black	-0.0406862073754184	0.395648894083117	-0.172017305163287	0.00029831067005433	0.0264741066894569	0.580554082318466	0.0251966617895629	0.598955147651706	0.0180015917229327	0.707140496868495	0.162180175427686	0.000656661073486673	0.00566388501975449	0.905910341865064	0.0866245365113552	0.0701188245427154	0.0212734067763339	0.657044467507147	0.0468647564835806	0.327806505525187	0.0372189572788161	0.43717151793197	0.0448137194184866	0.34944225813586	0.687776668334032	1.23456849737884e-62	0.0868662783380391	0.0693372734917702	0.0524244315840986	0.273613148928391
CYP7A1	black	-0.0805291263137331	0.0923231611840346	-0.114012345194125	0.0169831933671199	-0.0311897034009497	0.515017300363915	-0.0335148477670877	0.48417341093009	0.155010384012329	0.00113572451014132	0.130839414678693	0.00610220018425363	0.0316956958879801	0.508219639683154	0.138102600184289	0.00378070318622065	0.0639391080833432	0.181650783345566	0.054923505236529	0.251363011880159	0.0544283559458889	0.255668445619254	0.0544599294446051	0.255392391876223	0.893011408850164	2.79133488989186e-153	0.0674761550951293	0.158615603865802	0.0338206203855463	0.480192823402633
DAO	black	-0.0931088565264335	0.05150028110569	-0.114455316358274	0.0165566872286287	-0.00909487285043588	0.849464612900852	-0.0919358851712581	0.0545239290087698	0.0867084404879978	0.0698467507652934	0.187601634174556	7.81128410081232e-05	0.0626028471552586	0.190968467855829	0.165643952942644	0.000499844140338572	0.0514759282346133	0.282399093845473	0.111189421033138	0.01993367446772	0.106007496681819	0.0265216429487749	0.0885983518743386	0.0639437279523875	0.862606587133382	4.0622881259872e-131	0.0360883057381326	0.451233961520755	0.0330184365906503	0.490673546805736
DAZL	black	-0.000827508613482724	0.986222028046998	-0.0721148161861067	0.131836052496067	0.137213525559429	0.00401373840800318	-0.0440661881565258	0.357547383769745	0.0170088452557697	0.722606663808445	0.0616695656820151	0.197681025113589	-0.0154370256556299	0.747324678881912	0.064842164487148	0.175546979500855	-0.0144794787057482	0.762512621075787	-0.00151627744245737	0.97475701325098	0.00218360914777885	0.963653765582593	0.00613947933116261	0.89805099064191	0.364696715058081	3.17348002601022e-15	0.00267242742037253	0.955525006334524	-0.00990946723273132	0.836164323693288
DDX4	black	0.0659172861299065	0.1684805758992	-0.190253933710596	6.14951626858944e-05	0.0151257207913336	0.752251984868854	0.0482634432604805	0.313560098945227	0.0375232004159621	0.433430887665045	0.128843085598942	0.00693305402240076	-0.00867242340831877	0.856379257800084	0.0250365309860404	0.601280230201738	0.023904206971116	0.61783597332839	0.0452621225738121	0.344636665141845	0.0309401910060907	0.518386570714367	0.0643994310836185	0.178520110459426	0.399392223090172	3.33503446817476e-18	0.0928502644117726	0.0521545689213912	0.259966738411295	3.38325886611564e-08
DEFA4	black	-0.175151770193304	0.000229877653366325	-0.128115145325002	0.00726034494575964	0.00924167222601927	0.847064474507858	-0.212344760950862	7.37501008841925e-06	0.0697664939784517	0.144920835102165	0.0821280492716371	0.0860153137315085	0.100409299895267	0.0356657774651404	0.268948822689516	1.07599077411634e-08	0.0816140857362045	0.0880039375171607	0.0517995349604838	0.279380362233699	0.0357411974038581	0.455601740932542	0.0647888638822801	0.175902952818744	0.596446700910076	1.50889709288713e-43	0.014417572874414	0.763497742656772	0.00870193971557214	0.855895771840721
DMP1	black	0.130521638179856	0.00622816635179248	0.0144945468405652	0.762272896354455	0.012107589965408	0.800516862256817	0.103838927881778	0.0297912739940911	-0.0704610978868708	0.140951247600089	-0.0270513397411033	0.572326744205249	-0.0828981807485623	0.0831034153118906	-0.0727671273278691	0.128368376713009	-0.0133835500463414	0.780007664035542	0.048938949072524	0.306827332131526	-0.0422031948014102	0.37825500958346	-0.056110198607227	0.24125040686246	0.176114130340774	0.000212012249623058	0.0143990915774689	0.763791913803376	4.17847652524597e-05	0.999304251632373
DMRT1	black	0.0936837159102039	0.050070276668814	0.0842360593781504	0.0782344556972827	0.0875789579069765	0.0670745861637329	0.163620625271243	0.000586599842591705	-0.0267263502087733	0.576952051654131	-0.0383460089197042	0.423407464872005	-0.0627188043764795	0.190146273714292	-0.106311362347355	0.0260891301512334	0.0312514961840023	0.514184641316123	0.0069557870809082	0.884584864171539	0.00308260528962877	0.948707510884595	0.00406718144519829	0.932359247696418	0.0665456065481917	0.164450558304455	0.0401391553023601	0.40203773384134	0.209420285569768	9.89675512969329e-06
DPRX	black	-0.0354298556000453	0.459539547965913	-0.113453867032078	0.0175345840570871	-0.0133006460468999	0.781335768000639	-0.017269474069407	0.718535031564137	0.687557978009462	1.39853862957422e-62	0.0515225559650166	0.281962778188645	0.0385910940927968	0.420448185835061	0.0516267815267446	0.280989143274795	0.0395632566957728	0.408829663898591	0.0329811368917869	0.491163839675845	0.0416700406319467	0.384313986605513	0.041699699715523	0.383975382543254	0.583873690162717	2.20749362036456e-41	0.0341038049430258	0.476522205476411	0.0179450715542676	0.708017879085959
DSPP	black	0.0292093619247679	0.542067268319456	-0.085170300163098	0.0749736879165538	0.113120244054351	0.0178713820082599	0.152972574884196	0.00132158943464672	-0.017437284114463	0.715917645490478	0.0403396780185315	0.39968876855667	-0.0708366644054816	0.138839906674719	-0.0312190479807671	0.514621794525518	0.00599793681498068	0.900389020869478	0.00369158527610058	0.938592805951974	-0.00803320789219166	0.866862679062132	-0.0100605811718559	0.833702016769063	0.712332823659989	4.88223674923413e-69	0.0794261958303611	0.0968861771334548	0.0525035092468607	0.272889158823181
ELFN2	black	-0.07956885034979	0.0962860616600422	-0.164954855476998	0.000527954566126119	0.0716297969881352	0.134460966981162	-0.127903327919225	0.00735814147460111	0.074030926095325	0.121851551285027	0.0879993057148883	0.0657686643857129	0.0822763207195898	0.0854483966174945	0.103452014448854	0.0304095648744188	0.0219576406037445	0.64675026104576	0.0673327048203618	0.159504775440518	0.0566978785008385	0.236349510177667	0.0548867120842185	0.251681192191668	0.359375871966646	8.46238155292777e-15	0.0633846382628432	0.185475428581436	0.0455530182359985	0.341541680956124
ENPP7	black	-0.109552721849376	0.0218409434487223	-0.17207904987444	0.000296796064626254	0.0327066002076714	0.494780592955616	-0.130853156883552	0.00609680474493595	0.0681409423223025	0.154543705350049	0.0995633516151484	0.0372576003137258	0.0703858202591652	0.14137738350641	0.181248739508682	0.00013670730596388	0.0518807569604417	0.278626136598306	0.0837878381680428	0.0798392207702543	0.0942155889803531	0.0487768965669306	0.0760702681904614	0.111882700559992	0.762121652102037	2.40107374224408e-84	0.0754871633244918	0.114665290203007	0.0226759853527674	0.636014914174538
EPB42	black	-0.0984594914266225	0.0394250232972204	-0.157154024263467	0.000966434646372737	0.0175619990762822	0.713974577864665	-0.0383985619521801	0.422771892550389	0.0704422837025682	0.141057659664338	0.183494637184591	0.000112404873391058	0.0384281625966581	0.422414149934238	0.206207450977325	1.36069870210648e-05	0.043877349593476	0.359613383533298	0.0930078197907888	0.0517551039681691	0.0723116285849853	0.130782264246539	0.113044442254376	0.0179486879774442	0.876230316851582	2.54286620181598e-140	0.0812849431278763	0.0892967454099839	0.0326480196465785	0.495554167030614
ERICH4	black	-0.192488213883052	5.01450122627131e-05	-0.138813230267011	0.0036033280940948	-0.025276699359044	0.597794535032755	-0.144041004610426	0.00251348895525382	0.103517541803022	0.030304085341643	0.142579320090208	0.00278310907157551	0.101288368767298	0.0340732579954833	0.351569629744519	3.45266965344492e-14	0.0755053552294621	0.114577665479501	0.0770118203907908	0.107501968280963	0.171363737752018	0.000314791172058946	0.101726050625371	0.0333032073800488	0.599784353546525	3.86995792370717e-44	0.099911921545891	0.0365945399869456	0.0281641984255721	0.556622745310966
EVX2	black	0.0308023562058957	0.520252668379471	0.0551230744677041	0.249642047298388	0.0773284648475805	0.106059529659715	0.19782388044933	3.05143941098797e-05	0.0475628846764625	0.320644148289292	0.013168772690388	0.783449659018109	-0.0473045137311455	0.323282902436272	-0.0200784051272768	0.675178620122056	0.120483525803476	0.0116184251800588	0.0989272440063992	0.0384939063158119	0.179138655957532	0.000163961139231255	0.105961833530161	0.0265871690309095	0.547837332866446	1.13599914456421e-35	0.164663668508391	0.000540268561565502	0.014457334559915	0.76286496195973
EXD1	black	0.110293595904672	0.0209588241956581	-0.0319844494425319	0.504361559289376	-0.00457412407286658	0.923952427366606	0.142939770027609	0.00271428055011701	-0.0198499343467948	0.678667574648786	0.013474479868095	0.77855172364771	0.135327557694545	0.00455161142583363	-0.0801425139205998	0.0939026570025107	0.0358343034768619	0.454427834850495	0.0480942728262245	0.315261277668511	0.0112807249355015	0.813882050565589	0.040395036375098	0.399041740951917	0.535800435719478	6.50325016035346e-34	0.0174087814116186	0.716361977615474	0.008135827726666	0.865178044464866
FADD	black	0.091863902566251	0.0547141915746924	-0.129200983356464	0.00677703416225471	0.115248179792918	0.0158166613767869	0.00565319450846652	0.906087114556062	-0.0398644997550506	0.405268465395543	-0.0375345212743049	0.433292056063113	-0.0352702845159982	0.461565118986638	-0.0782367764349148	0.102006576206565	-0.0357614429092677	0.455346335622675	-0.0406259906407856	0.396349136510489	-0.0284289301842418	0.552918065567288	-0.0462557621384186	0.334138237982085	0.144809826682886	0.00238143721973795	-0.0167802885023721	0.726183713861817	0.0578316080642747	0.227094063976717
FAM170B	black	-0.121475774677901	0.0109445612826383	-0.162677420024118	0.000631643635251507	-0.0187853042507197	0.695015050379358	-0.163051168336716	0.00061342443408997	0.0597130506134031	0.212308207873029	0.0736761901159259	0.123654177923549	0.0555104521903363	0.246324995676291	0.187040516256493	8.21329967704131e-05	0.0292801859849747	0.541087824422342	0.0478997214567111	0.317225144065861	0.0541211625243772	0.258365089953967	0.0544003790226909	0.255913226364842	0.76147581182311	4.00647277600196e-84	0.0339951564091396	0.477928686114597	0.0154178610128876	0.747627720447338
FAM180B	black	-0.0633722572629293	0.185561503018767	-0.132530277589061	0.0054696147908638	-0.0362698143370701	0.448959413815523	-0.0462070182410527	0.334648404371765	0.0458504008822239	0.338396062870934	0.168912438307375	0.000384474262142504	0.00134904979863604	0.977540240716836	0.197014448200833	3.29309455114793e-05	0.0666803921426933	0.163595553528533	0.160497648197156	0.000748284025128991	0.0674482751478643	0.158788123358637	0.105497127750801	0.0272619801314842	0.729627829515587	5.74610830926123e-74	0.184176980647714	0.000105866561586306	0.130093340368019	0.00640163316138955
FAM187B	black	-0.0861166350997778	0.0717843443451267	-0.0674563806471764	0.158737952413858	0.0135946986791264	0.776628006067887	-0.0394855845266478	0.409750880571641	0.0918982556328072	0.0546233217144304	0.144505396816902	0.00243294963193179	0.0429377656546924	0.370003704853986	0.145210474565102	0.00231516036119745	0.0385804443596336	0.420576523846127	0.116738871728781	0.0145034823856484	0.0624958975953453	0.191729102144018	0.0882075537784544	0.0651294650461261	0.879547558770967	9.97297101600984e-143	0.0752059464651556	0.116026518841152	0.0540503866162052	0.258989158979897
FAM19A1	black	-0.147348720653891	0.00198905932810057	-0.146189220929226	0.00216027179188521	-0.0279820720547959	0.55917841977297	-0.17924536096726	0.00016246874085961	0.0503381700558937	0.293187020593576	0.129873106270739	0.00649250713153916	0.0494676893449788	0.301624453985467	0.219505135806614	3.52730069874545e-06	0.0737903335073048	0.123071897160417	0.441355181542249	2.63531695785742e-22	0.100683735200899	0.0351619527112729	0.0762005948255205	0.111268096748663	0.786356792844828	3.06908237630448e-93	0.0574911769406952	0.229845776115701	0.016950243423483	0.723523245406239
FAM71A	black	-0.0140884907288405	0.768740874073392	-0.0156791411504827	0.743499585260267	-0.0628693135239935	0.189082968180938	-0.0457548571367988	0.339404666635601	0.0158325911448998	0.741078540648258	-0.00173536230813456	0.971111176853048	0.0516546538258887	0.280729156959372	0.103844138836483	0.0297830209067751	0.032561859736098	0.496693103033452	0.0236718606359631	0.621257547656331	0.0517814120460837	0.279548839794394	0.200175569681444	2.44105468315303e-05	0.304976002150112	7.01140048452007e-11	0.0771831605448344	0.106719536849986	0.0532433589702678	0.266178779231187
FANCD2OS	black	0.132788025503426	0.00537854917233335	-0.14436765107595	0.00245658976772559	0.099625043271649	0.0371395116975123	0.128290525506836	0.00718025297069403	0.110391099850736	0.0208450671575204	0.0892663188665169	0.0619581848127258	-0.0360090151142071	0.452229615754555	0.00482506644552508	0.919794026752646	-0.00527223642297075	0.912389399218895	-0.00681596330914641	0.886889204046681	0.0346993606597443	0.468852884568476	0.0532855634954535	0.265799429889266	0.593581381542179	4.79173901881089e-43	0.0828598428468743	0.0832464653752319	0.0521643878464873	0.276003181995883
FBXO47	black	0.0592926602507333	0.215550288161257	-0.0719514577327399	0.132715689070342	0.0198114775656702	0.679255522269976	0.0423512395995239	0.376583025328584	0.0138553415578321	0.772461950522544	0.071424400904121	0.135584629284757	0.0475953539195989	0.320313533429845	-0.0351831815425889	0.46267288413625	0.0655128375008218	0.171113490096466	0.0646462280336345	0.176858198518333	0.116876087195621	0.0143875645658417	0.206489406201379	1.32346811333059e-05	0.811008519361876	1.45707217013534e-103	0.0272763065278618	0.569135293298022	0.0125058442240436	0.794100054427333
FDCSP	black	-0.0644437093769668	0.178221094509756	-0.210733945412907	8.67637216476451e-06	0.0380731915779993	0.426715840547983	-0.103860744358509	0.0297567342204793	0.00530760755102649	0.911804008340183	-0.0208482843984517	0.663473357059896	0.00172623090631985	0.971263122905115	0.1103995907389	0.0208351863419505	-0.0278350000450474	0.561246330863655	0.00489170710048978	0.918690077774607	-0.0177351316594746	0.71128022410619	-0.0139948921306993	0.770234081504193	0.0101029901274521	0.833011280297447	0.0249920396875808	0.601926959260296	0.0344770397132195	0.471707852853176
FREM3	black	-0.175123733516142	0.000230418651276856	-0.10114155191224	0.0343349396530678	0.0109264413375655	0.819625392043103	-0.153748148639422	0.00124778061555169	0.087703314561337	0.0666860422011385	0.118632943395505	0.0129737886380198	0.131697486778342	0.0057734074603244	0.308902790262079	3.87730272595296e-11	0.0642321327425694	0.179653251816104	0.0769518169411376	0.107777044279957	0.0711000615582013	0.137373695435509	0.0922073836850566	0.0538112537348032	0.772104002106034	7.09332924060916e-88	0.0534414407870495	0.26440156522217	0.0133258357474596	0.780932167083287
FSHR	black	-0.036509187623001	0.445969681235567	-0.057539809947346	0.229451233975614	-0.00144812542072492	0.975891255837325	0.0164174321231196	0.731874848042319	0.420320762160998	3.54025003293662e-20	0.0971303217685349	0.0421754913242076	0.0384465628983815	0.422191859703825	0.0612132983829939	0.2010246196286	0.0649671015090519	0.174714674593513	0.0541170770138561	0.25840108580669	0.0628268044609375	0.189382839313278	0.0500074194750808	0.296374151164883	0.848534991684945	1.34713432535371e-122	0.0722487309586205	0.13111832534364	0.0576577905144021	0.228496096181569
G6PC2	black	-0.0609912152080432	0.202666875882741	-0.100891119898225	0.0347852510686777	-0.0263398138107421	0.582476053050105	-0.0504606327500091	0.292012799884584	0.0273040082242572	0.568742894574427	0.134875131891035	0.00468995621095292	0.0291494908271886	0.542895927760292	0.0813994579498325	0.0888452352371509	0.0332156137330504	0.488086076605422	0.077881388029234	0.103577466637728	0.0432574273945807	0.366448072551286	0.0480158292147231	0.316052153860052	0.546175781973243	2.0056627356754e-35	0.0564433286506686	0.238463620478105	0.0152302157336072	0.750596914736899
GADL1	black	-0.0761046526759564	0.111720289126494	-0.0250945088355661	0.600437928981342	-0.0261939917300281	0.584566373160043	-0.0198338693269021	0.67891316149772	0.0317902339687612	0.506954805715282	0.196238189844449	3.54177739805597e-05	0.0104486299008013	0.827386502658062	0.126162802516403	0.00820739601771017	0.112541584876178	0.0184689544289378	0.066995574013229	0.161609254216866	0.0626757325135308	0.190451370715667	0.0768714800518487	0.108146204827017	0.801056071882773	3.20597468507919e-99	0.0900228938894905	0.059770949194403	0.0263766353245107	0.581948777014942
GAPDHS	black	0.0905497481292912	0.0582858414682371	0.0278938312435397	0.560418690410706	0.0777165940755797	0.104312363296388	0.12673419241092	0.00791942347241485	0.0305581882970127	0.523566823872714	0.0193647760167979	0.686099102708552	-0.0259072977237385	0.588686160263977	-0.012275514137955	0.797809547768293	0.0798324358293235	0.0951850178772895	0.0514990137992369	0.28218301533882	0.0943283159217546	0.0485063938428454	0.229970133379184	1.14737834500632e-06	0.286065444785471	1.07614628177896e-09	0.0845731408413005	0.0770449243326354	-0.0106222348106535	0.824564645211779
GDF2	black	-0.034882787532195	0.46650457227346	-0.0624092519479644	0.192346959774516	0.0168307624552829	0.725393250961361	0.00872115226200289	0.855581093519385	0.0737260963903482	0.123399327466248	0.0946292925631477	0.0477903066566114	0.0224847077271971	0.638866160023011	0.0433870221787436	0.365012646042819	0.0603959162439765	0.207116981821348	0.0495738876485268	0.300586548493524	0.0624016650972207	0.19240112988766	0.0585789791429575	0.221135349698807	0.952737540864337	1.01811132670642e-227	0.0441933880632389	0.356159951354834	0.03639310405979	0.447418132237538
GDF3	black	-0.0999273383016572	0.0365654466169234	-0.135963119936262	0.00436348689077997	0.0263370260710734	0.582515981921907	-0.192828020506348	4.86028863604171e-05	0.104083661474737	0.0294057747538446	0.14919025047836	0.00174249011620529	0.0590500323189286	0.217437549449611	0.320898320666912	6.00686058716505e-12	0.0614715641089881	0.199126995329474	0.0742747585802589	0.120624411953986	0.0755055418806817	0.114576766711109	0.0710439131833335	0.137685245521115	0.481707620545359	7.93381124097457e-27	0.0305328297541108	0.523911639694479	0.00202975759877511	0.96621304506264
GDNF	black	-0.216229175335404	4.95831227148045e-06	-0.0687917648845298	0.150634491764339	0.0501975791555081	0.294538950312822	-0.0182778110580235	0.702858241517047	0.00732070673712934	0.878575502528578	0.0492361556755846	0.303895530379358	0.00616133494795839	0.897690052860741	0.106920049115354	0.0252409934732568	0.0586651488792699	0.22045557556169	0.032369953754439	0.499234871441566	-0.00473874483845953	0.921224233178122	0.0144186861109485	0.763480024095286	0.264099585158572	2.00773635574143e-08	0.0746252126710175	0.118877585821191	0.00653670882882073	0.891494240279409
GDNF-AS1	black	-0.194702110022115	4.08717648902775e-05	-0.0814977634665157	0.0884590992538896	0.0670289885976709	0.161399741563032	0.0412196823382013	0.389477861935177	-0.00848365772014969	0.859472559161121	0.0494465633578927	0.301831207321337	-0.00689776423405235	0.885540982043004	0.0660805137975347	0.167426607595953	0.005654757868455	0.906061263365098	0.0125597940264759	0.793231853517347	-0.0155875356667479	0.744946090602683	0.00562544623145453	0.906545967135349	0.113101551619643	0.017890418310983	0.0771544600976291	0.106850284039836	0.00283129297518414	0.952884117266019
GDPD4	black	0.0331995005145604	0.488297247833758	-0.0623546728459203	0.192736903560203	0.012792338802694	0.789492502620174	0.0492101604936828	0.304151217909762	-0.0142422701483972	0.766289440992137	0.00588833321853895	0.902200070004036	-0.0218226736610774	0.648775573434375	-0.0408905355598157	0.393278380378534	-0.0116415459147492	0.808042964254243	-0.00475753584173609	0.920912875516059	-0.00620807570522534	0.896918216675484	-0.00216146990914992	0.96402202354491	0.0846539197508941	0.0767620553464363	0.0208800864791531	0.662991568992407	-0.00421965744525115	0.929829846953774
GLP2R	black	-0.0739715098119138	0.122152045343681	-0.116674049677588	0.0145585280541565	0.0178948546168066	0.70879773827179	-0.183348767336971	0.000113851012172545	0.0645999787646255	0.177168759707241	0.0272348530406038	0.569722728766788	0.020817894364742	0.663933882828205	0.108658572172482	0.0229482830656241	-0.0161946499278187	0.735376342088452	0.00680171688422889	0.887124043462739	0.0228242745361215	0.633808157927294	0.0206769407604224	0.66607152337938	0.282943413384667	1.65729409119254e-09	-0.0116936077368763	0.807201330037666	-0.0114012860578634	0.811929872467574
GLRA2	black	-0.0223708258857324	0.640566252858414	-0.0234942759943285	0.623878211019814	-0.00425281804030509	0.929279843599831	0.113118900425424	0.0178727497645604	0.00744439102365232	0.876540278692603	0.0670430678551651	0.161311524500871	-0.0481952026658778	0.314245600908781	0.00630175507577413	0.895371570431263	0.0769463159852833	0.107802290278569	0.0600856199412956	0.209464398037084	0.0310075615830666	0.517475719923441	0.0227037118344308	0.635602058685188	0.18381226815063	0.000109315433326921	0.121018231320357	0.0112508679529877	0.00766676729138426	0.872883133333435
GLRA3	black	-0.0143907218660881	0.763925147648878	-0.110974629139541	0.0201754144770168	0.0834958314653969	0.0808989603520466	0.00359337813646199	0.940223328811836	0.00424130369927096	0.929470817257221	-0.0148416132826902	0.756757617436475	0.0300781694944511	0.53011356554361	-0.0360487425444542	0.451730602886126	-0.0212839290419019	0.656885662983531	0.00180019204957143	0.970032443688226	0.0262403181516557	0.58390191964854	0.121560552414884	0.0108886240873556	0.0536209752762605	0.262797818133919	-0.00263770635982691	0.956102254960192	0.0743540438835132	0.12022747513123
GPR33	black	-0.116015125978763	0.0151285737309914	0.0190608201705668	0.690770535314009	-0.0523691802958775	0.274119774115476	-0.0645835047210028	0.177279479690975	-0.00254588357526961	0.957628947608269	0.0747213481194972	0.118401872635642	0.003217308274961	0.946469427469777	0.122113395493368	0.0105300224270536	-0.0107296794542424	0.822819317297695	-0.0159848961990819	0.738678083750627	-0.0160831164908841	0.737131392133942	-0.019870566333734	0.678352222196667	0.5165935289349	2.99031998914894e-31	-0.0118892517984925	0.804040533269101	0.00924859934410428	0.846951252347757
GPRC6A	black	0.0845514770373812	0.0771209297403295	-0.042027469448847	0.380245514509339	0.0306087589400942	0.522879530047898	0.118255929409529	0.0132664114472993	-0.0160932435553255	0.736971979729699	-0.013148727078926	0.783771124196962	-0.050787856316297	0.28889071684817	-0.085571597855777	0.0736074234039995	0.0173354866094684	0.717505018514444	0.0174063502422863	0.716399881844586	0.0445354511394197	0.352445706830682	0.0191016648420499	0.690142114532307	0.274964676704223	4.87739635576141e-09	0.0630847638085981	0.187568483327464	0.0160202305798136	0.73812154550966
GRXCR2	black	0.109063875925961	0.0224404614598584	0.115207315195743	0.01585408188782	-0.00463152068106357	0.923001113428334	0.161981886035057	0.000666891115094175	-0.0542162282576477	0.257528480562465	0.0426142786239743	0.373623552715499	-0.0844650404552957	0.077424790688078	-0.119314616621293	0.0124591206400611	-0.0482175268680434	0.314021238040132	-0.0459811090515095	0.337019357013528	-0.0487731723668041	0.308470725476593	-0.0406692160727678	0.395846405391373	0.465049401922276	6.90403595329332e-25	-0.000699352720012076	0.988355651671376	0.0319814535921586	0.504401508127868
GSTA3	black	0.101666681991552	0.0334067817679599	0.057624725979512	0.228763492409026	0.0293496310812833	0.540128306832671	0.133819482691586	0.00502762187482172	-0.01747318514875	0.715358116302826	0.153309584652848	0.00128903748047932	-0.0220575108589291	0.645253285090682	-0.0790404664723506	0.0985237885634398	-0.0260286919866396	0.586940096301987	-0.0214593372268195	0.654240640102282	-0.0118030357806362	0.805433036428496	-0.0119771368321134	0.802621710851294	0.0393934537604005	0.4108451741013	0.00519683355310143	0.913637471732166	0.0570088695993446	0.233784609845059
GYPA	black	-0.0470887278075583	0.325497513213314	-0.0674250220208044	0.15893212057731	0.0132518953128407	0.782117041232403	0.0145806749070503	0.760903088854745	0.0708908611068397	0.138537241182239	0.0960481992793605	0.0445326221394172	0.015926485590552	0.739598385927596	0.053649273451017	0.262545647898527	0.0539840068377716	0.259575410093739	0.0572646270217606	0.23169003164247	0.0636330971561447	0.183754323034309	0.0649508641442031	0.174822678328129	0.96190703016084	1.0636641172951e-247	0.0558418301516055	0.243511991669854	0.0416873524086909	0.384116323931239
GYPB	black	-0.0496908191909508	0.299446490780537	-0.0789512647767717	0.0989056121012524	0.0119354352814329	0.803294863209265	-0.00902018975235792	0.850686200881067	0.0509186976661027	0.287648638975703	0.0940389384978359	0.0492033298837464	0.0337467570034741	0.481152754793867	0.0821000377344859	0.0861227554247454	0.0496950290032808	0.299405499686713	0.0568126918738058	0.235400286955872	0.0653793177464292	0.171989395284032	0.065961359475361	0.168195504500771	0.962723621239266	1.03326691653894e-249	0.0539100809755674	0.260229383603362	0.0364563579047921	0.446628542132444
HBD	black	-0.0942536975848593	0.0486853092249229	-0.0702068246778423	0.142394613575235	0.187615544838497	7.80155730381588e-05	-0.154650531166042	0.00116668714112296	0.0268419215288001	0.575305210046533	0.160441930331599	0.000751511444757132	0.0541463334845137	0.258143394779041	0.149828474043251	0.00166379622602897	0.0473094031876911	0.323232835615613	0.0408072263094443	0.394243855711178	0.0869070452056737	0.0692061794613154	0.0486167346834698	0.310026848923323	0.346117963987659	9.00970648297831e-14	0.0331186713774988	0.489357291766288	0.0361343721439045	0.4506560727546
HBG2	black	0.0330464206401147	0.490305877426045	-0.0233544982619051	0.625944291590651	0.017527992633372	0.714504217925206	0.0238790486374504	0.618206062676334	0.0141846162774905	0.767208242869177	0.07912025910556	0.0981832348171377	0.0130243534138372	0.785766485686405	0.00576012477242502	0.904319181947501	0.0234943929983449	0.623876482793184	0.0240026056907311	0.616389416875116	0.0814654810361906	0.0885857530480325	0.0353470896598321	0.46058954643809	0.187518289423356	7.86980123839074e-05	0.0439333913832353	0.358999476548823	0.150677186415905	0.00156419472793509
HBZ	black	-0.087340420909759	0.0678250762841753	-0.0738338108183797	0.12285066799727	0.0123337140667281	0.796871797762003	-0.0104404662221757	0.827519253996064	0.234365804249954	7.0440196124273e-07	0.0871915567179457	0.0682969143015024	0.0406400292526111	0.396185819069154	0.158347089142228	0.000882622510887245	0.0851163818366886	0.0751588219061649	0.129417236718669	0.00668429309833046	0.0881030539856838	0.0654495768880777	0.0630592957134006	0.18774704208598	0.440020502492452	3.63356987473782e-22	0.125215956935688	0.00870519487008211	-0.00201104545418669	0.966524340781333
HELT	black	0.0462091328061707	0.334626262404598	0.0419622866753416	0.380985491495666	0.0455629729353232	0.34143608259594	0.0641665804258474	0.180098699069449	0.0240671185497136	0.615441819902303	0.0138771620904547	0.772113470634826	-0.00259922738588942	0.956742006877394	0.0317852678885824	0.507021206328389	0.0691990620446202	0.148226528825808	0.0644023300684983	0.178500521938369	0.0445480235846587	0.352309657768586	0.0567953750940614	0.235543281536207	0.141621739948605	0.00297374575333209	0.10315900924536	0.0308850693576047	-0.00580653232972111	0.90355204866377
HEMGN	black	-0.011829297474369	0.80500880985493	-0.072518503176763	0.129681631328839	0.0189939703903988	0.691799519155529	-0.0475948555177244	0.320318606678698	0.00505307630516331	0.916017535332583	0.0962808539396762	0.0440167053359851	0.0101330421617736	0.832521885086016	0.154220775974521	0.00120468218990576	-0.00910699741525998	0.849266325854467	0.0255377461194374	0.59401623125434	0.0301305267026418	0.529397482729883	0.0187817239041721	0.695070271220284	0.347931003691055	6.56258989817845e-14	0.0197932277411168	0.679534603322438	0.00637402497169115	0.894178665020828
HNRNPCL1	black	0.102734254666202	0.0315856704325551	0.0450667880347351	0.34672490165353	0.153976651546657	0.00122676953252233	0.115561693947062	0.015532136529566	0.00106834363114536	0.982212725955349	0.0187836807839412	0.695040089431921	-0.0522375805887719	0.275329045255655	-0.0966664167591655	0.043172785730814	0.0618115089693154	0.196649160614123	0.025113560666341	0.600161260399514	0.0354596530535679	0.459161854032854	-0.0250412477017002	0.601211685976916	0.542855796315509	6.18651935935172e-35	-0.0022435535634585	0.962656705783105	0.0365686322741871	0.445228982873215
IAPP	black	0.0150789345304293	0.752993389738138	-0.0169763695660939	0.723114561808664	-0.00518928595012231	0.913762411816123	0.0393993198843115	0.410775447040491	0.0124239380408992	0.795418636267713	0.0012244284422709	0.979614536096211	-0.0381607915900906	0.425651907433312	-0.0305819203612121	0.523244229416241	0.00124235829099897	0.979316088874203	-0.000879758594438112	0.985352163308841	0.000280635233690513	0.99532723429376	-0.000445223876079812	0.992586786575106	0.197378227558234	3.18232882512559e-05	0.0376193584952596	0.432252483996771	0.0249097380119992	0.603124126027403
IFIT1B	black	-0.0750905090171013	0.116588943757935	-0.114045523453761	0.0169509186827698	0.0309345318700459	0.518463119866245	-0.132067083783322	0.00563675915203047	0.0475410774218901	0.320866323219541	0.0818970749974811	0.0869044751899658	0.0497963647187516	0.298419915920822	0.101053742726789	0.0344922643066269	0.00669234463679912	0.888927273408381	0.0371843969163611	0.437597601472931	0.0333731205170308	0.486024464527105	0.0288235820974793	0.547417740745008	0.824436741189934	7.54982830636688e-110	0.00845002889546396	0.860023861407802	0.0152922828840155	0.749614388790049
IFNA5	black	-0.0639791611937894	0.181376778772571	-0.108279252389984	0.0234325295870268	0.0177682592926908	0.710765087700214	0.0119424700528419	0.803181296717943	0.0348859632019857	0.466463973308511	0.0768362183145105	0.108308552650203	0.00831763266141418	0.862194989350475	0.0894909692738348	0.0613019430476313	0.0532211185179787	0.2663788336958	0.106974583699131	0.0251661797555976	0.0602080821253531	0.208535678571152	0.0745575400845483	0.11921334891006	0.849554315228784	3.48163353975617e-123	0.253396745283316	7.61435298966742e-08	0.0328265897532103	0.493198104753521
IGFBP2	black	-0.052216451036555	0.275523542464827	0.114561633412181	0.0164557278130538	0.0770249210342435	0.107441984282721	0.24798989598262	1.45977784656531e-07	-0.0749123238914977	0.117461269530929	-0.0295203875218761	0.537772591583891	-0.0849084448844401	0.0758762806823457	-0.125185051156732	0.00872188716213076	-0.0295466816821918	0.537410300926783	-0.0278630112441567	0.560852194321493	-0.0258231882928189	0.589897341097005	0.0528479099367112	0.269751258436662	0.29424902128232	3.3825973920949e-10	0.0368656050195348	0.44153909686172	0.0341940528545443	0.475355645290352
IGFBP5	black	-0.103275405588005	0.0306954189778689	0.111159914631587	0.0199667327713913	0.0856496805763505	0.073343954305359	0.0792422828152403	0.0976642523467774	-0.0446896692299452	0.350779170245393	-0.0260415400131285	0.586755437796596	-0.0753310247229781	0.115419523626744	-0.00416199725357925	0.930786281274179	-0.0304863156858457	0.524544421782036	-0.0275167742938474	0.565733334090072	-0.00756139653055605	0.874615702390261	-0.0212431102715166	0.657501795713177	0.0417740307839986	0.383127578829981	0.115607558842968	0.0154908911566693	0.102746184918379	0.0315658085186901
IL25	black	0.0871873114947342	0.0683104092458401	0.0973413105622149	0.0417283786049544	0.00101322308320497	0.983130309677992	0.199920797962108	2.50111115299953e-05	-0.0279821038591093	0.559177972986251	0.0158908580510667	0.740159906659855	-0.0757504665956908	0.113402154056972	-0.0680493028255897	0.15510025787463	-0.00475776269729172	0.920909116705027	-0.0128589411766815	0.788422412949087	-0.0110610192341083	0.817442577079621	-0.0170541911199782	0.721897688691592	0.674830697879428	1.64859332687318e-59	0.00391356379491148	0.934908275575479	0.0616732545006682	0.197654159171367
INSL5	black	-0.0993840681185197	0.0376025896655102	-0.187011699685683	8.23446268807549e-05	-0.021770870608217	0.649553618446282	-0.0651024862460491	0.173816087125507	0.0330502029300428	0.490256195010803	0.249922441088747	1.15880099288294e-07	0.024650466621291	0.606902467030151	0.143929420329668	0.00253319966184963	0.0594428275268405	0.21438813161893	0.234476010857303	6.95751929516126e-07	0.0755201288681113	0.114506544122332	0.0466457244100223	0.330074796263663	0.771808094369668	9.0793730266493e-88	0.0900595492078299	0.0596666218012577	0.0317700846440277	0.507224247150034
INSM2	black	-0.0120593437051764	0.801295143638445	-0.239142114853562	4.10040595676632e-07	0.0421669797199149	0.378664706965716	-0.094317990372363	0.0485311189747841	0.0380870570022143	0.426547337224536	0.149307508273518	0.00172778111246468	0.128180322589883	0.00723048721949725	0.132846906634161	0.00535793812231284	0.0220887893447088	0.644784739455571	0.116800167387809	0.0144515995846026	0.140774550040182	0.00315222369522651	0.0814338197928325	0.0887101111695572	0.425824527117219	1.01504726070921e-20	0.0533718009608205	0.265025450603151	0.12054557577935	0.0115752342450396
KBTBD13	black	-0.188384644706557	7.28118891222171e-05	-0.202550721949396	1.94325483391396e-05	-0.00516329074427838	0.91419274257768	-0.123883259389872	0.00945139079782922	0.0527909287917125	0.270268714369497	0.243289188072498	2.53945606426198e-07	0.0719967868875815	0.132471152320343	0.211850536056119	7.75307721944654e-06	0.0164088959618101	0.732008909972107	0.263650444800606	2.12581022682875e-08	0.0701634609927961	0.142641889605436	0.111216110128628	0.0199038136330388	0.489889949464703	8.07426972572344e-28	0.0619352007318718	0.195753186710201	0.0984941674933679	0.0393553485476583
KCNA10	black	-0.124725032144475	0.00897373642040717	-0.0790171042419572	0.0986236759042197	0.0435805320347875	0.36287580417168	-0.0976549729992593	0.0410710822911067	0.090450772840677	0.0585624807124683	0.103467795484217	0.0303841334147639	0.112277786516298	0.0187471091620383	0.156230538273342	0.00103628707140853	0.0632919680087732	0.18612039962221	0.0884612839676949	0.0643575723740278	0.31570982229458	1.35960952550975e-11	0.119145063567487	0.0125854218579064	0.772531089265162	4.96401060505684e-88	0.0430972531687149	0.368227045540328	0.0346700664032529	0.469228525348616
KCNU1	black	-0.0338359268985026	0.479994029585025	-0.139817986912259	0.00336539949799707	0.00460806004134662	0.923389946104445	-0.0451246625166282	0.346105355561715	0.0133088324089462	0.781204595915566	0.0198758380817463	0.678271654437358	0.0224234494431426	0.639780424175484	0.0515118233745432	0.282063167244485	0.00917265142317809	0.848192775208405	0.0217649506847891	0.649642555763477	0.0406477937408889	0.396095508703675	0.0283995251296045	0.553328966957575	0.227967816958426	1.42837385737645e-06	0.0263271259808267	0.582657791475173	0.00791028766352728	0.868881363252301
KIF4B	black	0.0870912041932169	0.068616505333854	0.00199179175000868	0.966844651205749	0.0476516606530409	0.319740722389929	0.112651194714322	0.018354442161243	0.01158142063701	0.809015228211651	0.0409918133530242	0.392106590928799	-0.0342697344041708	0.474378577410236	-0.0475565418948087	0.320708758975775	0.0517711525630349	0.279644246387526	0.0317492561265636	0.507502849681888	0.0381728871824511	0.425505123527518	0.0410234769197135	0.391740675273899	0.834339198643796	7.73826470909897e-115	0.0292423186499435	0.541611391788286	0.0738698823619133	0.122667357270052
KLF17	black	-0.376163898680962	3.59926705089136e-16	-0.18330599705201	0.000114278336679943	-0.0391764091452816	0.413429972941332	-0.361338173350568	5.90644364239445e-15	0.0944845163130508	0.0481336470789542	0.0853292498213673	0.0744300770791155	0.0895450111919571	0.0611449363369108	0.374152902320329	5.30549977072016e-16	0.0464685957834554	0.331916524182129	0.160777956414557	0.000732241074672867	0.0381413856372353	0.425887466442657	0.0652493298094765	0.17284533899347	0.538915777197759	2.31724516601822e-34	0.0403018486654565	0.400131278899579	-0.0139554887422869	0.770862950293183
KLHL33	black	-0.280446938684171	2.33179485965465e-09	-0.197978898095907	3.00711781564628e-05	-0.0546341032397724	0.253873265183166	-0.233039726753355	8.16925901192822e-07	0.0793164910191331	0.0973497051828612	0.157956045340458	0.000909323153462483	0.0906268450233218	0.0580711034394055	0.392069470814183	1.51889219145618e-17	0.0588365968268646	0.219107505345752	0.0765249023267119	0.109750228453257	0.0724651812209455	0.129964631695114	0.099426983676438	0.0375197630222659	0.617213291584737	2.4309770702481e-47	0.108895007233684	0.0226508485415577	0.0565889947021298	0.23725219950737
KLK13	black	0.0629812697575668	0.188294866262814	0.06194156056305	0.195707199354918	0.0652708768830964	0.172703236922014	0.0514522393875703	0.282620935198965	-0.018170179906096	0.704525749569458	0.0191048970548269	0.690092394002366	-0.019163587270927	0.689189805327087	-0.0418916737102011	0.381788107421656	-0.0221778555750542	0.643451315055635	-0.00630597287625735	0.895301943830798	0.166816662126162	0.000455180643511225	0.183806832562694	0.000109367624533606	-0.0078783012798729	0.869406806833269	-0.0218622690489376	0.648181136285255	0.000892130452208531	0.985146197452718
KNCN	black	-0.0409409693536786	0.3926945946783	-0.112491138263126	0.0185218663753634	0.0592528254097259	0.215859330710702	0.00426580903075858	0.929064383519282	0.0253217472739894	0.597141750193806	0.35612374810071	1.52737374899071e-14	0.0135518949709778	0.777312786696828	0.0653275811636375	0.172329690563235	0.0385956049816626	0.420393832839013	0.0722682551602929	0.131013936474608	0.121490378729008	0.0109349072788049	0.0622422427425256	0.193541991454791	0.757595247812312	8.39571036612648e-83	0.0627007881432638	0.19027384696553	0.0552803890474159	0.248291256734405
KRT82	black	0.104554206183773	0.0286765881276486	-0.01336635459516	0.78028307896401	-0.000193874752168169	0.996771845149076	0.166317289531506	0.000473725561069128	-0.0270733295141272	0.572014417008033	0.0665808979396918	0.164226365914435	-0.0748161483913424	0.117934224590882	-0.0855859196626146	0.073559040649561	0.0133648159505447	0.780307724361938	-0.00171907691423246	0.971382165688475	-0.00866398397225901	0.856517508175673	-0.0109170365475708	0.819777987332921	0.498110781382939	7.63411377111914e-29	0.080690627793815	0.0916696793568167	0.177575732140398	0.000187347177409738
LCE1E	black	0.0887567598427478	0.0634681828944647	-0.00897316136293832	0.85145562555435	0.0151880699661226	0.751264314219966	0.120508774819163	0.0116008330106715	-0.0281620208046725	0.556653269063441	0.00549495934922715	0.908704145789633	-0.0674418704808829	0.158827775049737	-0.0767220571258141	0.108835478536251	-0.0190285285427051	0.691267512569706	0.0376617202930264	0.431733933452688	-0.00190918463773913	0.968218987881876	-0.0171810732387849	0.719915173993223	0.193686379433995	4.49045533089038e-05	0.0276245810636076	0.564211330202525	-0.00450740729553601	0.925058353595034
LMO7DN	black	-0.0997290600382856	0.0369411245384771	-0.0100184131681904	0.834388955573813	0.115308271111472	0.0157617751988337	-0.00274770714146292	0.954273537374302	0.0749093985284465	0.1174756334603	0.0772508024868444	0.106411888393209	0.0767304717706567	0.10879657078648	0.169318531929753	0.000372015955939846	0.0556597395504351	0.24505492717218	0.036761087496471	0.44283573261448	0.0406944704744135	0.39555286312612	0.061867965782273	0.196239839330185	0.361581926675956	5.64744651474913e-15	0.0515707352063469	0.281512423274473	-0.00116405654481092	0.980619463460046
LOXHD1	black	-0.113370030761732	0.0176186923055074	-0.0599380993610456	0.210587112628465	-0.0409942499860739	0.392078424978356	-0.0577209182749755	0.227986191791493	0.0454764382572286	0.342354729345024	0.13714788092081	0.00403144922616017	0.0491289053988349	0.304951357479768	0.178972361407932	0.00016631261760443	0.0145806731574283	0.760903116673708	0.0520001820626959	0.27751966726703	0.0456603528402904	0.34040418572267	0.10510664631752	0.0278403454637765	0.338388516235636	3.40060917219736e-13	0.0815803552545385	0.0881357285986781	0.046064269404663	0.33614532715056
LRRC3C	black	0.0362100405348451	0.449707743319954	-0.0310874100692793	0.516397237704906	-0.00657047976899828	0.890937144730941	0.0662596704562816	0.16627547574153	0.0494643222196568	0.301657400677224	0.0214664256875334	0.654133842085419	-0.00272293872623348	0.954685281469315	0.023617359553059	0.622061327426731	0.139614232279584	0.00341246404627782	0.0596779213223704	0.212577775685781	0.0872227895737526	0.068197696751685	0.11782794898574	0.0136056255203954	0.364910572628381	3.04964338358828e-15	0.0404805033132774	0.398044039344132	-0.00594196659791027	0.901313787988405
LRRC63	black	-0.0638842310574474	0.182026695594285	-0.135203256048539	0.00458924916845118	0.0803893775468277	0.0928916294562139	-0.138212893932807	0.00375266511132696	0.0170484237399936	0.721987847529938	0.232926628764026	8.27283389467536e-07	0.0376114246311247	0.432349642336287	0.161955194957083	0.00066827936826694	0.419860881304267	3.92570942378619e-20	0.335480021192473	5.55252703390547e-13	0.390017851228216	2.3071563563732e-17	0.241776718412528	3.02739689570767e-07	0.422363520764131	2.2326766475965e-20	0.488579575952977	1.16904873237359e-27	-0.0011336251028441	0.981126025246338
LRRC74A	black	-0.0395349938800886	0.409164727619479	-0.104456354060554	0.0288269348720695	-0.00356480928147463	0.940697701715835	-0.109009856483776	0.0225075773139421	0.041913476718947	0.38154017523718	0.118227323865506	0.0132888493991264	0.0370838962401692	0.438837994077234	0.144716127443858	0.00239718501604175	0.110473829556263	0.0207489680510693	0.0990693699216675	0.0382147040835419	0.107117710748923	0.0249707389282525	0.107244180774108	0.0247991347019466	0.872888920508648	5.75814698922064e-138	0.0720828001733779	0.132008093500274	0.035854750012534	0.454170267191298
MAB21L2	black	-0.0679083820547679	0.155959067015457	-0.120880261169828	0.0113447102286289	0.0815968030579956	0.0880714442631633	-0.0168964048153226	0.724365674671215	0.0344961350491779	0.47146226286512	0.0703502125333258	0.141579297168205	0.0171336128679375	0.720656516507515	0.0982560265553433	0.0398359519447988	0.0173580394953417	0.717153236374194	0.0557921895475228	0.243931942775734	0.0341460184810987	0.475976351496628	0.0298186228373966	0.533670577313927	0.72855343289309	1.19304186938339e-73	0.0459598912315521	0.337242592960562	0.0580265834455466	0.225528657008341
MAS1L	black	-0.212825328715364	7.0242833162696e-06	-0.0896936606446651	0.060714779951103	-0.0555457319829645	0.246024437297323	-0.224110458017275	2.16615003866842e-06	0.0601699753678975	0.208824350411514	0.108764459459458	0.0228146617530433	0.0589871851704002	0.217928326006935	0.325672925907599	2.79317495126567e-12	0.00875362832231001	0.855049226909531	0.0440474008681396	0.357752593045474	0.0329854900205127	0.491106605647227	0.0306967866572622	0.521684268141697	0.639040377177418	1.20647665692237e-51	0.0111757811054918	0.815582285523845	0.00749940246469043	0.875635326405733
MCHR2	black	0.0513183859855118	0.283876657326294	0.0580068157068841	0.225687016416436	-0.000563513851644079	0.990617276791762	0.139421667655954	0.00345749187237347	-0.0372891391656106	0.436307000992069	0.0206644632140008	0.666260883005856	-0.0616519156034152	0.197809608808536	-0.0953515303357586	0.0461079990655907	0.00632948540114152	0.894913818551576	0.000127342315554128	0.997879655063076	0.0241339924133888	0.614460217511815	0.0692396173828902	0.147988376796086	0.28434894227476	1.36540548831661e-09	0.0096500575837074	0.840394961278484	0.00637659083063953	0.89413631666388
METTL21C	black	-0.173127948587242	0.000272138344736109	-0.102349588465181	0.0322318256737955	-0.0421073902924872	0.379339428036482	-0.0991360103341638	0.0380843829653106	0.309754529871634	3.40579754773911e-11	0.106478193937064	0.0258542613299077	0.0545020366291847	0.255024561294632	0.170095405754914	0.000349224061030289	0.0495708903784728	0.300615809080284	0.0484072504415039	0.312118716072712	0.0622238852282626	0.193673679074909	0.0376083722032785	0.432387025816537	0.751806365593397	7.06986977618374e-81	0.0599005074560604	0.210873900575632	0.0130152665596524	0.785912323797212
MGAT4D	black	-0.0357361064077397	0.455665978564956	-0.0672274278734424	0.160159717865459	0.0261744177474877	0.584847225395473	0.0204112263439711	0.670108580315545	0.037827700211567	0.429705638772468	0.174253057568332	0.000247824088078625	0.0106875071415992	0.823504259578559	0.045219598566814	0.345090588523552	0.0654281702993502	0.171668529790007	0.0581908553046513	0.224215732703469	0.0679566644231206	0.155664417244279	0.0624225369103519	0.192252132058496	0.971232961242107	7.7016357479784e-274	0.0571957234406177	0.232253020313738	0.0478162078121023	0.318070605756242
MMP20	black	-0.0788653102578907	0.0992746489510601	0.00227312221962691	0.962164909523635	-0.020987006834929	0.66137279024843	-0.00835458525313492	0.861588909266736	-0.00196825111624578	0.967236287521194	-0.0213846529029478	0.655366296880713	-0.010355959031039	0.82889373153079	0.00216597504429675	0.963947085752533	-0.000961664325922323	0.98398862094652	-0.00341771998649641	0.943140381098323	-0.00302117747376543	0.949728265968171	-0.000861186695984442	0.985661348847477	0.0725170040801682	0.129689581098389	0.00386069936421638	0.935785627505431	0.0400099591216783	0.403555526949527
MOGAT1	black	-0.0290049762178999	0.544898702323948	-0.0886189495479371	0.0638817278056498	-0.0065013095229979	0.892078255131377	-0.0711004777693156	0.13737138803247	0.080653174331252	0.0918208960447083	0.0978518522045163	0.0406629935197278	0.0627619067095997	0.189841320161612	0.184262241255118	0.000105075192372969	0.12547124393417	0.0085683982480611	0.0839364977447669	0.0793040461817969	0.0953745262019747	0.0460552618390893	0.0855946181642067	0.0735296675228654	0.506021522214485	7.4214869099741e-30	0.0831897922302129	0.0820218118075929	0.0167178968472668	0.727161219285205
MROH2B	black	-0.112582626151829	0.0184260047634762	-0.114816919937357	0.0162155037365946	-0.00835215419904089	0.86162877985026	-0.0777956039374867	0.103959506368452	0.0594179687425594	0.214580204113501	0.125422414514762	0.00859441460593323	0.0594854609758728	0.214059010081169	0.151446581055917	0.00147866089590225	0.0491723836973499	0.304523042634879	0.0630904850972048	0.18752838812679	0.0844657797629499	0.0774221875954331	0.106507537984993	0.025813139183432	0.941858384075398	1.25155604937267e-208	0.054041005140942	0.259071958519992	0.0378215794827297	0.429780336720318
MROH5	black	-0.186133776029965	8.90438267907367e-05	-0.154736455553511	0.00115922414494295	-0.0310482406934163	0.516926137983319	-0.107687313198839	0.0242058660333978	0.0976410135236104	0.0411001481352636	0.140134588691448	0.00329343660925587	0.122916303740726	0.0100278592979452	0.282939670180791	1.65814701112662e-09	0.0523142168897825	0.27462439294741	0.0882715674061086	0.064934009960287	0.0610964795022099	0.201887259337082	0.068920764493005	0.149868644934813	0.741167914790495	1.78826811606714e-77	0.138957074839092	0.00356835549771421	0.0241639321425128	0.614020972498544
MS4A3	black	-0.19277478757538	4.88414740822112e-05	-0.116901041491917	0.0143665712416346	0.10619349260498	0.0262561754821129	-0.196626477318547	3.41524350772978e-05	0.0548162383578529	0.252291417184868	0.0622066284885193	0.193797530064798	0.122112822321302	0.0105303887277155	0.20413285534324	1.66688946667195e-05	0.133399832510698	0.00516782918981305	0.0480064932530143	0.316146366301174	0.0444662404919091	0.353195242890363	0.046564661942298	0.33091683856836	0.701054748320355	5.13742221739293e-66	0.00244478617680197	0.959310023681051	0.0179356607454904	0.708164003895747
MUSK	black	-0.13243885565108	0.00550224704581346	0.0192268373225568	0.688217584920499	-0.0175278037530914	0.714507160061433	-0.0524266673404186	0.273592661657883	0.0482316798635905	0.31387905189772	0.181438231123892	0.000134480228299544	0.0274943246724225	0.566050522355878	0.323265973856085	4.11598763304715e-12	-0.0284696795611703	0.552348887102105	0.0110288170820968	0.817964759059895	-0.0246301853290164	0.607198468567081	-0.00641905009763523	0.893435589159876	0.472824160323097	8.8524749400753e-26	0.0698314108455542	0.144546264871096	-0.00647908889604296	0.892444879040026
MYF6	black	-0.00876584293436025	0.854849202856688	0.000539876221226871	0.991010835506615	0.0522856243979061	0.274887150342845	0.0136281289610295	0.776093303284456	0.0100334549491078	0.834143902626529	0.0222075288245363	0.643007325916136	0.0010857480093273	0.981923002624042	0.0333282804519947	0.48661089942083	0.0379611014042169	0.42807946606351	0.0419622064496507	0.380986402787538	0.0382460048721386	0.424618444126677	0.04930249272178	0.303243687001581	0.159610464862604	0.000801229490518847	0.0498111553629498	0.29827624396583	0.026664956631621	0.57782778325542
MYH1	black	-0.0946184489573345	0.0478159512697237	-0.0419793547761259	0.380791643512234	0.0591788137987511	0.216434363937669	0.0130366386864997	0.785569326947789	0.0500035368423227	0.296411701090849	0.0661116461120859	0.167226146582331	0.00333413807445682	0.944528646371964	0.0779946576206257	0.103074724672378	0.0749285646912522	0.117381549983737	0.0651292489143185	0.173638863630731	0.0599142968370118	0.210768668967592	0.0577998035748795	0.22735014464499	0.797174908140932	1.3584677229111e-97	0.10255636788073	0.0318830921515256	0.0366314230284426	0.444447350629086
MYH2	black	0.0348901821215187	0.466410040066784	-0.112812778467091	0.0181867610229388	0.0554568106732194	0.246782473930896	0.010674758598441	0.823711341644979	0.0347076113925253	0.468747115209502	0.0184829681722095	0.699683731951408	0.0189858240625748	0.69192495015447	0.0195025158764137	0.683986124323158	0.0252774666381438	0.59778341376384	0.0413961085917102	0.387449940432501	0.0112514993136474	0.814355458572876	0.0126376291385502	0.79197972235842	0.245323525129465	2.00114881587864e-07	0.0704559028589186	0.140980624264343	0.00890773672016296	0.852526262933847
MYH6	black	-0.0524834851548933	0.273072364430068	-0.106431522481091	0.0259197820484886	0.0649020659268126	0.175147561278035	0.0440578375022394	0.357638586947551	0.0329518963541137	0.4915483806898	0.0752035308712394	0.116038266094204	0.0148465694855557	0.756678946350496	0.0707504097894102	0.139322648230775	0.0707050820411262	0.139576849856132	0.085559380216837	0.0736487182326542	0.182238901307654	0.00012544074110115	0.0824388078430836	0.0848305865986426	0.349695839500453	4.81107323144486e-14	0.155791808083818	0.00107107840922023	0.0565342775877945	0.237706741183857
MYH7	black	-0.0112749230816268	0.813976025870866	-0.111703010287288	0.0193658411023646	0.0574120608743531	0.230488643410831	0.0697703945712775	0.144898307782217	0.0376464242721464	0.431921130511005	0.0583577857436195	0.22288714709084	-0.000293540045720102	0.995112363099014	0.0382725667496562	0.42429660173811	0.0761600364936184	0.11145907940007	0.0835264631804633	0.0807872613062229	0.169819116710744	0.000357176371387287	0.0843090343384254	0.0779756777208432	0.560696038372903	1.25105279188943e-37	0.118689938989389	0.0129300497093781	0.0366876239390645	0.443748412386411
MYO1A	black	0.117178530329079	0.0141349361287027	-0.0482787531142041	0.313406440605835	0.0446512087720051	0.351194321189117	0.0651060023700613	0.173792795525932	-0.0117946144820821	0.805569084630068	0.0625553039316307	0.191306325559202	-0.0309925535324988	0.517678557408642	-0.00570429442535756	0.905242195154243	-0.020930066889628	0.662234667645297	0.00550834232128797	0.908482767880227	0.0763861134500301	0.110397798813098	-0.00422256932456775	0.929781549030457	0.251069588393378	1.00946331881794e-07	0.0404317334066576	0.398613173107892	0.0274942701532231	0.566051292755267
MYOC	black	-0.00479889604106331	0.920227600024454	0.0104403308990946	0.827521454555249	0.000696727516118244	0.988399358712198	-0.0365783583645555	0.445107859406483	0.0133556532576246	0.780454493290461	0.00638745133313902	0.893957072248207	0.010278215167445	0.830158667380731	0.0106715550400828	0.823763380846695	-0.00396082928401581	0.934123911815987	0.00366450354163344	0.939042415825676	0.00355610940927954	0.940842163327728	0.0443235391521216	0.354743835122354	0.00406459231421614	0.932402204339857	-0.00827132320557474	0.862954650705765	0.0872218974196998	0.0682005292218649
MYOZ2	black	-0.128064705020483	0.00728352729785379	-0.211041331952015	8.41225404248685e-06	-0.00838960789559826	0.86101455830787	-0.107282432131389	0.024747433228232	0.0374454474595762	0.434385091513249	0.133488441232882	0.00513793464794285	0.0439939770646843	0.358336532696733	0.209508658765189	9.80977815319194e-06	0.0125606559361999	0.793217985085399	0.0837058262462579	0.0801357134905294	0.024078768032515	0.615270774544068	0.0345952347432592	0.470188845696172	0.497423404792344	9.32127388911312e-29	0.0881689110042829	0.0652476882991831	0.061964074032398	0.195544469938633
NLRP14	black	-0.170288573263166	0.00034376256841454	-0.220183464517555	3.2850036731804e-06	0.00720156588373384	0.880536720803346	-0.118892432294398	0.0127757041444745	0.130666196262684	0.00617057729558552	0.283583799795433	1.51747949670129e-09	0.0668131487664902	0.162756687699323	0.271421331484507	7.79107734523945e-09	0.0828507969663733	0.0832802472030981	0.122705851411778	0.0101573839750735	0.158993897467353	0.000840042981703614	0.0835089488137681	0.0808511124397727	0.625906441293486	5.15742275945398e-49	0.225577126044065	1.85055266452991e-06	0.0318402778240158	0.506285932081195
NMRK2	black	-0.148418000129544	0.00184226407853306	-0.0795088069598625	0.0965382884655502	-0.0243067263647437	0.611927942539635	-0.156598350099433	0.0010079259029305	0.0861349684739145	0.0717236682911782	0.06728318542259	0.159812590534663	0.0709203774717018	0.138372618053128	0.283394929983913	1.55747808542902e-09	0.0576503032818128	0.228556626750857	0.0931511279451	0.0513939800849663	0.0557444807726345	0.244336028397333	0.0453863919207044	0.343312326285767	0.462109337549323	1.48089857031033e-24	0.0808905200341288	0.0908659929789386	0.000930383777598668	0.984509364966015
NR1H4	black	-0.111102377766539	0.0200313329627018	-0.109885078207354	0.0214413193893634	-0.0151578030021867	0.751743721314621	-0.0726173662961302	0.129158188123607	0.0360900311857003	0.45121230878634	0.187628651265151	7.79240329832588e-05	0.0394484445694866	0.410191806646248	0.13428908291373	0.0048747970910779	0.0260634393339562	0.586440751236748	0.0329788488246232	0.4911939241372	0.0665891553702045	0.164173942831379	0.0378052893584454	0.429979179542262	0.28379769167006	1.47338605960576e-09	0.034013502126234	0.477691037908763	0.00129297674255701	0.978473546650005
NRAP	black	-0.0210684396984286	0.660140950400234	-0.0653110448083321	0.172438563553407	0.0475913247527008	0.320354547949429	-0.0291422182086296	0.542996628898924	0.0444025497602827	0.353885886364364	0.107445171487793	0.0245285093759796	0.0482381824436202	0.31381373876671	0.085670186514383	0.0732748901411901	0.293021101013575	4.03362215072899e-10	0.0810057306932938	0.0904053487335779	0.163960048713176	0.000571133031007538	0.304604257981251	7.4124616961014e-11	0.662756484143692	9.81045967674686e-57	0.0417360296637237	0.383560868332221	0.0221021825066344	0.644584155458373
NRG3	black	-0.0181139091554425	0.705398105408514	-0.154994794411974	0.00113705003598079	-0.00687057081762422	0.88598914056192	-0.0776917584844136	0.10442347431091	0.0297597314764115	0.534479335947668	0.0799873948887134	0.0945424316734461	0.0624124608182354	0.192324051803816	0.146124097070468	0.00217027610460173	0.10733987308289	0.0246699694010774	0.170542182838239	0.000336713029838467	0.0972678888536719	0.0418835129798365	0.0789328043198716	0.0989847780096989	0.301182265603646	1.23236009617518e-10	0.0975254453586108	0.0413414470854927	0.00293257945562066	0.951200656693004
NWD2	black	-0.00957532902436237	0.841614546443064	-0.0181265571197416	0.705201992501073	0.0175316284313991	0.714447584922614	0.0462818355375204	0.333865552233368	0.0416633484906066	0.384390412857932	0.0130761026427404	0.784936087124677	-0.000263919117679857	0.995605565993614	0.00890078757268805	0.852639997758782	0.0435244725766369	0.3634940389814	0.0315410494388593	0.510292219901217	0.0258846504029823	0.589012170438128	0.0219125705811493	0.647426292263897	0.158153341951855	0.000895759786766952	0.0515629884383251	0.28158480326474	-0.00820377731380058	0.864062901311825
NXF5	black	-0.0135753887674074	0.776936907768998	-0.15290115932369	0.00132858384497824	-0.00872774138821079	0.855473176852572	0.0129247159720371	0.787366010197856	0.0516485327819346	0.280786238677981	0.112265236260902	0.0187604329458707	0.0126486575156389	0.79180235234218	0.136651511755457	0.00416767381131319	0.0752009138028331	0.116050994187283	0.109553017269919	0.0218405853875112	0.0908987151676049	0.0573190855114457	0.0752489528272541	0.115817530855675	0.750178369630568	2.40607220105096e-80	0.164089162858343	0.000565349583061925	0.0254687402569731	0.595013940316485
NXPH1	black	-0.0769629975415015	0.107725746588514	-0.144348778476149	0.00245984497752983	0.077749790598085	0.104163992790313	0.0446983467937763	0.350685545531266	0.0284047612609838	0.553255787208255	0.0376903871428061	0.431383226603671	0.0262938684699884	0.583134291799625	0.0050653042239207	0.915815058826966	0.126271740937226	0.00815178258976267	0.069396386888556	0.147070522605144	0.0938838960664091	0.0495801661611513	0.277801366733155	3.33605561245218e-09	0.314727919278485	1.58410366208816e-11	0.0637581029092112	0.182892863167153	0.00168485278135474	0.97195166570243
ODF3L1	black	-0.2878712846353	8.36260540535555e-10	-0.108181973032383	0.0235581330721005	0.0904215566203559	0.0586443484574876	-0.0274328314138278	0.566919789317751	0.0434075366086379	0.364785744019582	0.0179690748806399	0.707645219842474	-0.0115176577737205	0.810046635329806	0.120071708301708	0.0119087061690404	-0.0571682375513259	0.232477868300514	-0.0159332815344956	0.739491291690934	-0.0615884424976506	0.198272524686016	-0.00169960573432211	0.971706170298869	0.176834247690093	0.000199503064280747	0.0747271953320571	0.118372986566306	0.0617925490984489	0.196786762505091
OLAH	black	0.020741099657659	0.665098181151087	-0.0850335111781103	0.0754440916966335	0.00878777797316571	0.85449002237549	-0.0756224953934641	0.114014694987345	0.0734460776501931	0.124834565504677	0.0269810220893962	0.573326027862576	0.0687221597324983	0.151048957646494	0.0805956350611404	0.0920535973588801	0.0305851075310141	0.523200913356239	0.03050244938406	0.524324893135094	0.0634888538714757	0.184752073143678	0.120376374320134	0.0116933453628467	0.333791964840399	7.36291479689564e-13	0.0514525293727628	0.282618218833636	0.0294342039505166	0.538960916805837
OR1J1	black	0.112315542960891	0.0187070753436038	0.093917765716689	0.0494976394515155	-0.034135229422017	0.476115829943645	0.26240337650872	2.48995270447254e-08	-0.0463925086676482	0.33270968227833	-0.0294079631447652	0.539322993286366	-0.0814507083425495	0.0886437593739604	-0.130463935361852	0.00625128834018203	-0.00101419645959483	0.98311410582672	-0.00541945009174001	0.909953333698669	-0.0380887957643523	0.426526209175392	-0.0329903086269773	0.491043255777974	0.274980759228151	4.86696415825057e-09	0.186288097666083	8.7830235046937e-05	-0.00151586193290197	0.974763928354529
OR1J4	black	0.012206261336952	0.798925766717137	0.0369412220189102	0.440602351021664	0.0516928728810602	0.280372923236044	0.0827756280373513	0.0835613937215531	-0.018549696255956	0.698652334387004	-0.0472804646922702	0.323529231940734	0.00335077610691204	0.944252281162195	-0.0628049033739142	0.189537472141916	-0.0217929744747947	0.649221587435198	-0.018200744014878	0.704052081593565	-0.0365578822838599	0.445362879219445	0.0113087254899673	0.813428550215908	0.240459096983411	3.5249628118019e-07	0.0477716107232414	0.318522692479129	-0.0225549347678247	0.637818712103516
OR1L8	black	-0.202518872859266	1.94924129209375e-05	-0.141330089932571	0.00303412334314262	-0.0585870639926498	0.221071506516052	-0.161818309937431	0.000675441189472765	0.194122777043812	4.31278742681077e-05	0.196208784039508	3.55153863074583e-05	0.0824296088430925	0.0848654667024038	0.282713566188325	1.71046482512192e-09	0.0789151383396006	0.099060584068289	0.175911752579032	0.000215657707055928	0.0863472241456984	0.0710242320321076	0.0584875753570266	0.221858049151639	0.644218494748167	1.02018655500802e-52	0.12087707807214	0.0113468834044674	0.0158382849526184	0.740988756035398
OR2B11	black	-0.132138910937226	0.00561054298760155	-0.112109908479089	0.0189260188117342	-0.0133327771202915	0.78082095955953	-0.139400662212538	0.00346243608141256	0.135773857688913	0.00441875992179397	0.165947775095461	0.000487897540953167	0.158469666556967	0.000874403165826332	0.194260580703871	4.2580790781478e-05	0.0452615937397728	0.344642307859461	0.0594518577567465	0.214318389748682	0.0692149497140584	0.148133197353099	0.105594754128812	0.0271190049511343	0.866027709569483	2.47454612253471e-133	0.0700005735800234	0.143573669946791	0.0169049163951677	0.724232469194218
OR2C1	black	-0.0522674408514958	0.27505434125328	-0.0375045917960988	0.433659147303319	-0.0258869075190809	0.588979675328279	-0.00478035256921949	0.920534829832515	0.00556024045539032	0.907624348554937	0.102337431779749	0.0322524289140361	0.0354060433173576	0.45984150219928	0.122538085757964	0.0102616978533344	-0.00684829375696487	0.88635630263332	0.219734857901121	3.44339310629263e-06	0.0610214632957025	0.202442626695177	0.0464223291856212	0.332398677787149	0.55702569083131	4.62271289962804e-37	0.0593482044312448	0.215119901424007	0.0508891287016112	0.287929022866961
OR2H2	black	0.0772766611419539	0.106294463585949	-0.0934599811002069	0.0506228404063256	-0.0047395539189414	0.9212108268651	0.18811631871158	7.45890392953293e-05	-0.00457507128071075	0.923936727088166	0.0473205161064133	0.323119060823269	-0.0638356485497938	0.182359969482196	-0.034224634737641	0.47496069305082	0.0542509667123509	0.25722323861478	0.052213137780061	0.275554049412668	0.0327209883571671	0.49459069151631	0.00821596154906062	0.863862970257376	0.441660884360354	2.44790137866546e-22	0.202359527808875	1.97945607557752e-05	0.0362391454164531	0.449343280952286
OR56A5	black	0.0262520553006005	0.583733630995939	-0.0270626393181182	0.572166242915243	0.0450038601471115	0.347399342333461	0.149851866995687	0.00166097474051229	-0.00607219729012799	0.899162261394414	-0.00228248747994501	0.962009146212112	-0.0571538937241798	0.232595268914255	-0.045893215449819	0.337944715462166	0.0274450786775731	0.566746611503274	0.0132925230678878	0.781465930611873	-0.00410410121409588	0.931746727934973	0.0031836978354146	0.947027824528505	0.427582453079055	6.77775215150364e-21	0.0708403851930168	0.138819111449203	0.0350465947556754	0.464412950122159
OR56B1	black	-0.157168912341785	0.000965344978943845	-0.172316178600805	0.000291045731659407	0.00157204364811716	0.973828943447595	-0.143681257713742	0.00257754218443289	0.0421479321642498	0.378880299142252	0.146714745282079	0.00208106973245351	0.0327598708131172	0.494077697238146	0.246126418081082	1.82051525311664e-07	0.0471672511591538	0.324690492681822	0.0933459987224246	0.050906297528735	0.035463215255626	0.459116713382619	0.0307587951063702	0.520843143867821	0.658664622743305	7.99638543071216e-56	0.0701210902812494	0.142883820486164	0.00967783858109007	0.839941666964553
OR5K2	black	-0.169578784162356	0.000364230680681921	-0.145434597379286	0.00227882357684866	-0.0449120316676759	0.348385021503637	-0.110473561986645	0.020749278239402	0.0322170640466421	0.501264791944238	0.23562702367306	6.11296558842602e-07	0.019489027103047	0.684192938348864	0.262434767742692	2.48008734661921e-08	0.00340299531048757	0.943384940261526	0.0818191971177922	0.087205936382581	0.0463416825864218	0.333240189646302	0.141190322772522	0.00306345115681367	0.624686739659473	8.92077181390836e-49	0.0286223405714297	0.550219102660171	0.00236864203035151	0.960576289503919
OR5P2	black	-0.133633338937266	0.00508938495649535	-0.127399288298603	0.00759560882430494	0.0145440057733763	0.761486195111761	0.0226924009468162	0.63577046751747	0.299459181930677	1.58787053891949e-10	0.0527374985634296	0.270754539618415	0.0293819655259784	0.539681833926342	0.111303055233002	0.0198068056773309	0.0272239469028833	0.569877327028762	0.0413534048398559	0.387940206838266	0.0349823605002939	0.465232524209645	0.031900388825208	0.505483115428447	0.617371395249606	2.26889195507962e-47	0.10742631633257	0.0245537881748471	0.0327454000616363	0.49426858342619
OR5P3	black	0.0109879883203991	0.818626943680231	-0.0807306490048773	0.0915083159853509	0.0704861818783093	0.140809469497995	0.100396797868728	0.035688874838822	0.268716634098265	1.10892687376683e-08	0.0528392849227671	0.269829540193406	-0.0119355545785354	0.803292937290808	-0.0117190241864377	0.806790527070309	0.0190340057978117	0.69118320672631	0.0270298995247428	0.572631343590008	0.042509598260985	0.374799597084175	0.0301871803974553	0.528623190018588	0.708204915515428	6.47917380266011e-68	0.0709629677306314	0.138135342018567	0.0505210377958752	0.29143477364139
OR6K3	black	-0.102331017628563	0.0322633041963825	-0.0924514140239043	0.0531773112608339	-0.0317967882965097	0.506867175885814	-0.0639093841843231	0.181854323236356	0.0387516317992309	0.418516353487695	0.128802092888523	0.00695112782586161	0.0507022902450764	0.289704941229824	0.14258732350217	0.0027815637186749	0.0222929937251517	0.641729258536547	0.0453243132238251	0.343973493675678	0.0381948635956675	0.42523850805532	0.0399087654676985	0.40474673179525	0.769345712403459	6.98115690491725e-87	0.0263669138368385	0.582087965000349	0.021714412954568	0.650402006228142
OR6N1	black	-0.00848572607756857	0.859438653270695	-0.0579831615322103	0.225876614022663	0.00285647290650097	0.952465587240463	0.0353770092121164	0.460209822017743	0.0240538988866638	0.615635944903843	0.0760669568909224	0.111898350921231	-0.00215898017605393	0.96406343755538	0.00879575779814549	0.854359362294417	0.0265028883453685	0.580142550980304	0.0331228394922089	0.489302598318639	0.0422490593147736	0.377736539796645	0.0419561800866428	0.381054860677677	0.882655969952044	4.76918370195715e-145	0.0340114350115753	0.47771781184238	0.0360209453715287	0.452079728199622
OR6T1	black	0.0216171348087922	0.651864861736028	0.0471738342146479	0.324622894616561	-0.0248015866433811	0.604698925368112	-0.0121247160359632	0.800240641586754	0.00138708147081044	0.97690724129967	0.0339341249398907	0.478719743846628	0.0140108762463115	0.769979021678697	-0.0281407188701324	0.556951901546376	-0.0038230605749503	0.936410338131946	0.00304348144407797	0.949357628006844	0.104893950485836	0.0281597945547987	0.0147158075900842	0.758755402749513	0.409209032071079	4.11551874591023e-19	-0.0711084310855519	0.137327301933516	-0.0111867168484731	0.815405070846725
OTOA	black	-0.072563240875689	0.129444558997359	-0.106346559141171	0.0260394270002695	-0.0542230492883157	0.257468525368724	-0.18910962497462	6.82077629307297e-05	0.0162011907473402	0.735273460725186	0.0494732466421078	0.30157008209392	0.0354261040594509	0.459587112439195	0.184921722247806	9.91393244762865e-05	0.0440794093193443	0.357403016295705	0.0383407888268621	0.423470626684271	0.0251569741321622	0.599531029620628	0.0246120021587449	0.607463903017052	0.281900615053236	1.91214620036288e-09	0.0255409660660792	0.593969694852435	-0.00158538759937911	0.973606876539142
OTOG	black	-0.0105770005843482	0.825299687937887	-0.0186968377121489	0.696379970017206	0.0450816523353541	0.346565712267969	0.13569447420963	0.00444213109463809	0.0272131464966493	0.570030446158794	0.0600252765469166	0.209923121977127	-0.0209626582528154	0.66174129043471	0.0077192172270865	0.872020946032708	0.139693181388741	0.0033941574693552	0.0937039217278898	0.0500206228632268	0.0823601223359393	0.0851293142287008	0.0754491169505156	0.114848717563065	0.295448978803186	2.84572792387617e-10	0.171313619662146	0.000316089402908529	0.0852870709111302	0.07457401595827
OVCH1	black	-0.210896804989275	8.53546875487547e-06	-0.00671479897187657	0.888557019754092	-0.0423994028000421	0.376040062192446	-0.0862470705796812	0.0713535658989976	0.0926678594355231	0.0526202437470409	0.104702239067081	0.0284504194462463	0.082302246681312	0.0853495783605598	0.321915123285589	5.10879398719089e-12	0.0714816184438585	0.135270884932143	0.109445994531564	0.0219706346940046	0.0900870592629469	0.0595884223377157	0.0470167225092508	0.326238686440325	0.407119212542191	6.46239474034514e-19	0.330603939103357	1.24873366646594e-12	-0.00312721422120032	0.947966290166047
PAQR9	black	0.0796611557112922	0.0958993357998676	-0.040790170683679	0.394441690383453	-0.00413186904527874	0.931286070495189	0.0233207617107561	0.626443397370307	0.0232090822032768	0.628096823659458	0.00118619023238674	0.980251030974699	-0.000830069562726341	0.986179392629374	0.0344100772109235	0.472569629787235	0.0732690786655544	0.125748444573009	0.0722616141960544	0.131049436106454	0.0385560211043215	0.420870930639182	0.0306759247597589	0.521967409404384	0.168686175566353	0.000391583120928972	0.0991855202714068	0.0379878059994389	0.0441252949710446	0.356902255241485
PATE2	black	0.0402962729773033	0.400196525539267	-0.0937344025070587	0.0499457971951698	0.0231444341410868	0.629054796042502	0.0354373420886899	0.459444637601697	0.0641798880798049	0.180008203555369	0.0244807553859547	0.609381346752105	-0.0100338038643223	0.834138218469969	-0.0109311269267074	0.819549369617598	0.0573728378088947	0.230807827093385	0.110831278370836	0.0203381651250965	0.104040065876998	0.0294741309199777	0.0467867971596174	0.328612692252886	0.732907424409387	6.04440196941114e-75	0.0591823721384348	0.216406692297476	0.0261773766759133	0.584804765964248
PBOV1	black	-0.0885969070923998	0.0639480786846178	-0.112049733694493	0.0189905090968893	0.0468752569416072	0.327698016848139	-0.0195009852056635	0.684009591850493	0.0495197460909358	0.301115392230654	0.118832474065331	0.0128212356178216	0.031633205470487	0.509056609568064	0.0999950976342265	0.0364378089168645	0.113114037076053	0.0178777012086082	0.0996543622648429	0.0370835014364933	0.0949446916134184	0.0470494281984355	0.0739110765647897	0.122458274423261	0.880384736329903	2.4002230440012e-143	0.196887762915011	3.33251804795053e-05	0.0258309673729524	0.589785273869338
PDE6A	black	-0.0550007377982924	0.250696029052434	-0.12670501178033	0.00793390865348584	0.0715756553012699	0.134756461672352	-0.0275587902256131	0.565139924237875	0.0237129112724665	0.620652431721706	0.040454030165246	0.398352914414691	0.00102221407147916	0.982980636457395	0.0552189597003596	0.248818115635297	0.0106092000373829	0.824776440707731	0.102648460526168	0.0317288184621317	0.0260747512506107	0.58627823299155	0.0353175335972592	0.460964829001911	0.222470616911596	2.57992066653329e-06	0.0566658983061368	0.236614387103457	0.0010380509216618	0.982717001446953
PDZD3	black	-0.00162645197842469	0.97292350563654	-0.107807904503708	0.0240465555672152	0.0544478891968399	0.255497637930306	0.0294612681387451	0.538587606344846	0.0459050523307899	0.337820000131327	0.165253430798092	0.000515599172645061	0.0346628290766524	0.469321355263803	0.0156280340558088	0.744306485943111	0.109589750335922	0.0217961031286879	0.0483209612928163	0.312983071310759	0.0994846132836942	0.0374087818194976	0.121802546567234	0.0107303444504124	0.409279567256331	4.0530896273171e-19	0.0902668827728781	0.0590793447269131	-0.00232253646314408	0.961343066607971
PDZD9	black	0.0654434125263939	0.171568509685831	-0.0895521616113883	0.0611241872771902	0.0293569449878822	0.540027300545743	0.0653032872209818	0.172489656059399	0.0755343927240312	0.114437909751528	0.109008568197592	0.0225091800513547	0.0047334434448257	0.921312076835893	0.0115013639195759	0.810310252178565	0.0191192158814542	0.689872146182055	0.167045231252616	0.000446919633083438	0.223577035051066	2.29322539280497e-06	0.118171817603001	0.0133324834443899	0.550056749425229	5.28990636800395e-36	0.0999170200232021	0.0365849163403978	0.0496146055598672	0.300189230830383
PGLYRP1	black	0.0240902645342819	0.61510199577899	0.0149850633880915	0.754481615864911	-0.0232715208842446	0.627172182794636	0.0974974877983694	0.0413999999686151	0.051549105830921	0.281714543414292	0.0765975424965509	0.10941249386428	0.00189286533028415	0.968490503881106	0.044737060318616	0.350268046631658	0.0456890717877406	0.34010024287424	0.0321770788286881	0.501796394512593	0.0559163141732457	0.242882819567384	0.0682101402843435	0.154124449481558	0.176982208836753	0.000197019926865106	0.068907344209564	0.149948180463894	0.0228450387945586	0.633499414206962
PKDREJ	black	0.0697296304566465	0.145133867200452	0.152144131156614	0.00140484822580889	0.0330784970808839	0.489884621703091	0.214770216854696	5.7606146839645e-06	-0.0366525019962475	0.444185130349381	-0.0314534592273163	0.511468059793571	-0.0931767124528798	0.051329731025247	-0.108801541196479	0.0227680270842748	-0.0131806755390828	0.78325879419542	-0.0207342055384286	0.66520274356589	-0.0539070103250039	0.260256572188104	-0.0416177591190042	0.38491130361383	0.226801245386897	1.62132950989783e-06	0.030215903231074	0.528230851296107	-0.000275923028246499	0.99540569481749
PKHD1L1	black	-0.0809509416200445	0.090624176650664	-0.150250773419456	0.00161353193352265	-0.00508117505705206	0.915552269089515	-0.122074091920758	0.0105551665916023	0.0497374603461225	0.298992552483849	0.117781194924912	0.0136431411474185	0.0892381559694664	0.0620408605574557	0.240102524323199	3.67259344627151e-07	0.0754238287374856	0.114970763102498	0.0946881719785782	0.0476512606552508	0.370967394783917	9.75589866353215e-16	0.299700911660794	1.53255585525833e-10	0.262205326916872	2.55307470745492e-08	0.0654355773332376	0.171619919106149	0.0365900294548451	0.444962538680002
PKLR	black	0.0397700907323406	0.406382545667074	0.110396905914355	0.020838310222565	-0.0087642904192061	0.85487462602008	0.093509307795419	0.0505005814663261	-4.82233880329747e-05	0.999197043661817	-0.00449929755139073	0.925192794112122	-0.0415027584695939	0.386227176686111	-0.051231826998204	0.284690696566176	-0.0105467074132507	0.825792028349547	-0.00640544942455248	0.893660039188715	0.0707794227006387	0.139160128036334	-0.00132590561731781	0.977925459556414	0.243881178999662	2.36988802588187e-07	-0.000351889557471039	0.994140820899706	0.0903824300090343	0.0587541347742508
PLCZ1	black	0.0249949522150081	0.601884612970283	-0.0189554612220531	0.692392528401554	0.0152487281150486	0.750303820587817	0.11339085134534	0.0175977713509834	-0.0167164079596106	0.727184551469095	0.0504877149065362	0.291753551224506	-0.0373111755557714	0.436035754259617	-0.068577211137303	0.151914836851767	-0.0180071678767941	0.707053957276638	-0.00730724288308197	0.878797098645229	0.0063873495800997	0.89395875158047	0.0697276970240182	0.145145046986265	0.226419532092694	1.68971715204543e-06	0.0179657405671815	0.707696981943641	2.17470781212218e-05	0.999637894447765
PLK5	black	0.105129648065435	0.0278059863083153	0.0113718048092716	0.812407138552298	-0.00123730447673212	0.979400210700769	0.172489064719901	0.00028691901281434	0.0142206997098302	0.766633160375371	0.0177419303441741	0.711174493484257	-0.0186031603605896	0.697826354243052	-0.0555331517487068	0.246131582411817	0.0186913733772233	0.696464309544063	0.0280653645269615	0.558008920260903	0.177810010642488	0.000183653010084637	0.0561828232699946	0.240640928774725	0.250273605506494	1.1109586394306e-07	0.0622821410196764	0.193256007184312	0.0405554916129333	0.397169895424065
PNPLA5	black	-0.0373935097868176	0.435023156831803	-0.00584402598555912	0.902932330800832	0.0552755213789378	0.248332976697911	0.018576762797882	0.698234132190437	0.0534738733827064	0.264111354556682	0.0240437058241422	0.615785643897654	0.0286229232124389	0.55021098192151	0.0367651938128381	0.442784749082123	0.118468247205323	0.0131009118163085	0.0612481874714247	0.200767504406695	0.0428993944780991	0.370431942961557	0.0415832582181229	0.38530578650496	0.134305642079195	0.00486948541481032	0.104043345795074	0.0294689834044621	-0.0196111153598073	0.682321905377391
POM121L2	black	0.0292320753089197	0.541753063191636	-0.0718777155489698	0.133114249397408	0.0761016914419699	0.111734268899521	0.0790803818088007	0.0983533132022448	0.0381272355409983	0.426059275058497	-0.00286263728313502	0.95236312760057	0.0293097186062278	0.540679670763188	-0.0246571866573782	0.606804403574502	0.0622204067286081	0.193698639477826	0.0541505424580243	0.25810633675125	0.0282915195815762	0.554839497254739	0.0780100639782907	0.103006493895574	0.272433761443404	6.81986650394441e-09	0.0876055372342157	0.0669913851811624	0.0110838858234426	0.81707182723133
POU1F1	black	-0.0521975063855936	0.275698007111053	-0.0892117691242909	0.0621184050042201	-0.00550186345232486	0.908589938891066	-0.0593998611164226	0.214720191293828	0.0218212190577336	0.648797415335336	0.0192614707826379	0.687685449231374	0.0183478218532861	0.701774341886846	0.093631013421075	0.0501999816438441	0.00586424822435318	0.902598109824622	0.0117708389527622	0.805953215945362	0.0191533135310472	0.689347771961435	0.0210510617849707	0.660403750255897	0.148308901597618	0.00185677372286938	0.00478407042886786	0.920473231070959	0.264224978155531	1.9759215431092e-08
PP2D1	black	-0.250460556320458	1.08627148193938e-07	-0.287309806802104	9.04649615477597e-10	-0.0797805797886467	0.0954008320484732	-0.214751699118922	5.77155274341937e-06	0.27495924571249	4.88092415414103e-09	0.145961932394289	0.00219537199509172	0.131579448284573	0.00581767191056932	0.353137776294537	2.6111513359e-14	0.00553250380115927	0.908083112431537	0.123130065568208	0.00989780055555631	0.0297407775951865	0.534739761804397	0.0270385853593871	0.572507935412085	0.370212159259043	1.12605174070588e-15	0.170945038717012	0.00032579146599182	-0.0154551992178267	0.747037344760233
PPFIA2	black	-0.285342247578719	1.18991858426493e-09	-0.142468332522058	0.00280462001030327	-0.0390514431879614	0.414922543760113	-0.2325745789706	8.60337000011463e-07	0.045622790753292	0.340801980357268	0.0991785206742565	0.0380014472099846	0.0535845151833191	0.263122966329898	0.287456673151983	8.86253495446227e-10	0.193553707451327	4.54582606757472e-05	0.0677265218751059	0.157072680188115	0.179012984729208	0.000165735285022179	0.151834692197285	0.0014371640163974	0.518900099306974	1.46173783074833e-31	0.0273300166395239	0.568374598741347	-0.000898513785207311	0.985039928539236
PPIAL4G	black	-0.0154055569945584	0.747822298648517	-0.0872465122718886	0.0681224156984174	0.128673222699542	0.00700822208458991	0.0136532939772659	0.775690869562249	0.000260005284647436	0.995670733351152	0.049231683214569	0.303939511182545	-0.0227247574671589	0.635288758329402	0.0100611842779729	0.833692192771612	0.00449226937920998	0.925309306427654	0.04227670691279	0.377424211823677	0.0448342190181727	0.349221640884645	0.0086385807368816	0.856933676998465	0.789628189014202	1.57581925997066e-94	0.0865068450642664	0.0705019201755758	0.0131998957696367	0.782950620973349
PPP3R2	black	-0.0207663653042396	0.664715035125951	-0.0846873568940125	0.0766452134049899	0.00609930830130398	0.898714455763392	0.000748322660242934	0.987540357265966	0.0481116356446652	0.315086399323169	0.0888516070247642	0.0631848454576916	0.00760758204974906	0.873856218220939	0.0721057585867821	0.131884706770089	0.0679694103938677	0.155586703499976	0.0509849269884238	0.287021294216241	0.0806568272137323	0.0918061389094416	0.0503029690955887	0.293525124823525	0.932440624370237	7.15792599278517e-195	0.0463028264776102	0.333646124779865	0.0439862781906915	0.358420733135439
PRR35	black	0.017024262733814	0.722365587411963	0.0162455053230126	0.734576555993961	0.0587214530963231	0.2200122115238	0.0522758396709876	0.274977108653155	0.0499627256849591	0.296806588046529	0.0235643636526077	0.622843339782371	0.0287149112766277	0.548929608210035	0.0313578622566437	0.512752992108422	0.131121242745041	0.00599240239693089	0.0793713252869633	0.0971177974462037	0.0654845828340175	0.171298565771147	0.0641112136245268	0.180475569391623	0.149122376757872	0.0017510566467842	0.120597159309862	0.0115394367969395	0.0291523386945133	0.542856496968356
PRTN3	black	-0.0868413627463636	0.0694174945853122	-0.147033585977083	0.00203432008345125	0.0513467347841755	0.283610394349196	-0.185377300407043	9.52245745632082e-05	0.0822478886358754	0.0855568730414598	0.0668230976183525	0.162693953122843	0.394497010069044	9.22712846415084e-18	0.163947111704467	0.000571715538397685	0.126061658088891	0.00825933324501534	0.115646256723693	0.0154561656814965	0.0621668565975704	0.194083192133124	0.116104584178616	0.0150500502385188	0.379742438963293	1.79242129589512e-16	0.0644904903080125	0.177905581695646	0.0187457509309952	0.695625183430938
PSMC3IP	black	0.396888778626165	5.62395441705227e-18	0.111479809387833	0.0196108619526094	0.00979219224558442	0.838076350626439	0.425638423610017	1.05924166001986e-20	-0.0716944369925017	0.134108828663508	-0.123729627099783	0.00954096628851584	-0.19046867237519	6.03070634648355e-05	-0.324853770024489	3.18837248626453e-12	0.0292979737070225	0.540841972003248	-0.0751937089242142	0.116086040710538	-0.0351092297946451	0.463614552314363	0.0365404063372041	0.445580599424377	-0.00967896748290281	0.839923248125108	0.0533184652232727	0.265503954849674	0.0270932150715738	0.571732046126969
RAG2	black	0.0279393433087124	0.559778828749944	-0.0228250155938703	0.63379713804729	0.0543085045443598	0.256718212316089	0.127338546142443	0.00762468358609843	0.00693192357059452	0.884978074054759	0.080473104808324	0.0925507094905269	-0.0291003854418703	0.543576051045141	-0.0341555545764077	0.475853089660387	0.060544205397465	0.206001905543155	0.0594732070973018	0.214153570312702	0.050443902362026	0.292173031489302	0.084783039651198	0.0763116600903111	0.872991027056854	4.89002482002047e-138	0.141234582352371	0.00305413626418532	0.022698922076491	0.635673371534054
RBMXL2	black	-0.108627593014462	0.0229875041608512	-0.202062986677834	2.0368727983398e-05	0.0400252070185944	0.403376217316515	-0.0915588185676511	0.0555267173752125	0.0634977244595278	0.184690599038184	0.193702413588176	4.48380680798274e-05	0.0343412723796142	0.473456015846186	0.216038236040762	5.05689371780934e-06	0.0395474448572974	0.409017097680379	0.0860374059135452	0.0720470429690571	0.109571157148954	0.0218186088976168	0.0662768210038915	0.166165590489389	0.566848440420894	1.34830819126128e-38	0.247798437889671	1.49339978908318e-07	0.0478334941350931	0.317895484686219
RBP3	black	0.028539285423579	0.551377310857655	-0.103200327501834	0.0308176330059143	-0.0595754215467001	0.213365724847737	0.0872311941552462	0.0681710180567859	0.128101059776742	0.00726681201082147	-0.00134595966182792	0.977591673599941	-0.061344764754733	0.200057025322074	-0.0170472289447382	0.722006525704118	-0.0122398969867959	0.798383574897062	-0.009984754298982	0.834937366564798	-0.0181414646239825	0.704970869377132	-0.00999201215395447	0.834819106042318	0.417782062999321	6.25102495913606e-20	0.102006919399613	0.0328169086392566	0.00650217156733441	0.892064032500137
RBPJL	black	0.0428804216215099	0.370643801129202	-0.0720519829286601	0.132173856502015	0.064018657298768	0.181106884158891	0.0140859957393897	0.768780666350894	0.0764225561960265	0.110227471342112	0.0422770389172727	0.377420462216548	0.0150063628488793	0.754143855879419	0.0592158710925496	0.216146310085505	0.109333968750453	0.0221074821464385	0.0975135032616647	0.0413664494450101	0.0702595090871946	0.142094628742147	0.108151839089297	0.0235971588244732	0.18804703613737	7.50545009060381e-05	0.146269643614286	0.00214797542563638	0.0375573588503388	0.433012068993901
RCOR2	black	0.199585927162873	2.58218168831515e-05	0.0431651563185109	0.367472226870397	0.017782760026845	0.710539641939882	0.27736568192983	3.53745600469865e-09	-0.0149513153144041	0.755016877741856	-0.033657787001232	0.482310393387807	-0.0587250224791923	0.219984126147338	-0.170312986688119	0.000343078015049079	0.128277004417841	0.00718639949662809	0.0536917300758186	0.262167621547658	0.166329427101768	0.000473266606448069	0.115425221706826	0.015655433396533	0.305491120401229	6.49042930572322e-11	0.103230267678153	0.0307688458025034	0.0558632328684228	0.243331084585624
RCVRN	black	-0.399608264235568	3.18731840473045e-18	-0.172316212133529	0.000291044925901981	-0.0709129275633295	0.138414154629282	-0.254377111507936	6.75587175098254e-08	0.0748604435684216	0.117716212884301	0.134099384860808	0.00493602019910865	0.0544356284559601	0.255604842223514	0.383194882009599	9.07357269095701e-17	0.00277441424116002	0.953829578691118	0.105537381611068	0.0272029494506405	0.0284260658939711	0.552958084131872	0.0464927272137483	0.331665224468291	0.500246827499193	4.0928516561989e-29	0.116828828624607	0.0144273957216134	-0.0228639094548234	0.633218881547604
RD3	black	-0.0452830196644383	0.344413737896683	-0.0617998515445498	0.196733756443175	0.0223169031208017	0.641371899428747	-0.140423718031545	0.00322894147261172	0.043166570181711	0.367456520432014	0.0653715497511198	0.172040456965201	0.0879590327958249	0.0658928713078988	0.18753938739461	7.85494923547552e-05	0.0429643334316448	0.369707377210405	0.0675209665762879	0.158338609370225	0.101679336469283	0.0333846817926109	0.0585209406762233	0.221594045475047	0.297776750601696	2.03045938811374e-10	0.0206566445369721	0.666379550292856	0.0170670687354015	0.721696392659925
REC114	black	0.136789102499821	0.00412950217623014	0.0263473303469927	0.582368399840393	0.048395071582257	0.312240616150554	0.198743246383308	2.79735237623593e-05	-0.0535954807493571	0.263025147204794	-0.00699451759425127	0.883946744274101	-0.0844898646724976	0.0773374237966741	-0.139594737482947	0.00341699823337441	-0.0215932481025141	0.652224271308117	0.0139482799591963	0.770978017028493	0.0917241697297285	0.0550851051533306	-0.00872911521211951	0.855450676712688	0.328859848604929	1.66285809835292e-12	0.0485523096941457	0.310669199080828	0.000234915393984321	0.996088493757607
RGR	black	-0.0102736672555751	0.830232678049451	-0.0660026936790833	0.167928478244368	0.0434066862123082	0.364795148173102	0.0210518937787271	0.660391167365655	0.0453067214321662	0.344161001762367	0.0917701286764683	0.0549628796426199	0.034140118573775	0.476052621360682	0.0520133345545846	0.277397992465431	0.103091131639979	0.0309961278096384	0.0820954583151946	0.0861403306214502	0.127615952398529	0.00749270574243554	0.0997754029428781	0.0368530265353396	0.935813788683316	1.47631037346059e-199	0.07291255847727	0.127604985921558	0.0349882367015422	0.465157515632281
RGSL1	black	0.050703301767708	0.289695306859201	0.0279574289660794	0.559524657568204	-0.0158528041888998	0.74075982076481	0.165602672279342	0.000501488152003255	-0.0335210025609889	0.484093111568537	0.0576672747304747	0.228419437323409	-0.0801724718738734	0.0937794976371524	-0.0678159079976746	0.156524579690977	0.0728650533982627	0.127853959519568	-0.00285087521119341	0.952558628607231	-0.0121463149626162	0.799892315216668	-0.012472030230653	0.794644344418788	0.590661621325693	1.53714953953817e-42	0.0376515755401807	0.431858082593115	0.011554590200475	0.809449188351291
RNASE13	black	-0.148698177122701	0.00180547610863809	-0.0921820746589673	0.0538773599348082	-0.0350393515158076	0.464505327586898	-0.0447408247083595	0.350227467029255	0.0382990520259032	0.423975829063885	0.147994575441568	0.00189916470998006	-0.000420889454039307	0.992991956911119	0.149102470140328	0.00175357642477533	0.0424452675010574	0.375523458882017	0.0442546254420357	0.355493212761359	0.0399416689925805	0.404359177020264	0.0266394948662992	0.578191158304713	0.699311186584975	1.46321552678107e-65	0.193362728838077	4.62666511616926e-05	0.00142359133412484	0.976299584508833
RNF133	black	-0.086266209343316	0.0712905358932031	-0.270067511646242	9.3013318382306e-09	0.0227514438675709	0.634891579022096	-0.231950698197304	9.22049749441554e-07	0.0466951004551776	0.329562577083578	0.143202902377968	0.00266501765264523	0.381384394105353	1.2979654192141e-16	0.229244433889265	1.2424709746693e-06	0.0704603134636589	0.140955683028701	0.0802689047284628	0.0933839314995853	0.206413062585832	1.3334521015342e-05	0.13044113465311	0.00626044597603722	0.486262861729538	2.24030787682461e-27	0.027788960088679	0.561894434218781	0.00953721975542974	0.84223664343738
RNF17	black	0.038281574336829	0.424187491757057	-0.00209026143761127	0.965206537003484	-0.00692461212285135	0.885098553749894	0.174520146755188	0.000242358275020872	-0.0215612788398653	0.652705420427834	0.00496303478199742	0.917508658024308	-0.0630561208066661	0.187769310361024	-0.0937211262085132	0.0499783769808582	-0.00975330389641105	0.8387105891631	-0.0157692720424674	0.742077244547322	-0.025747095347302	0.590994068919188	0.0090973342764394	0.849424357583404	0.39066658891253	2.02211907796631e-17	0.0163417286879086	0.733064068077852	0.00684858526052819	0.886351498024907
RPL3L	black	-0.0185180896316653	0.699140800283589	0.0479080792249862	0.317140613979912	-0.0155746639714004	0.74514941434174	0.135527699630192	0.00449159493830565	-0.0206120545532405	0.667056469854325	0.019374222725593	0.685954108473406	-0.0549489401727375	0.251143218858744	-0.0965813149293218	0.0433578752379998	0.00480895209112522	0.920060995496648	-0.0237470133029649	0.620149937692091	-0.00248882343882757	0.958577737054637	-0.018114135977923	0.705394588242576	0.0927113545642071	0.0525088885711663	0.0405430916865814	0.397314362563751	0.232401467852493	8.77051472852651e-07
RSPH6A	black	0.04249168098619	0.37500111921625	0.0169414558059565	0.723660725198585	0.0572847634990255	0.231525685565813	0.060674320544121	0.205027075779413	0.0331738334906313	0.488633727496552	0.0276504221026912	0.563846801429097	0.0181210138300474	0.705287941532308	0.0200392606482721	0.675775900562502	0.103834853686573	0.0297977280515832	0.0791367279667558	0.098113062760111	0.279418252614619	2.68142896022492e-09	0.112139591558199	0.0188942773298565	0.290717811328659	5.59893980241267e-10	0.102200267889797	0.0324856756503015	0.015487946471198	0.746519680939939
RXFP2	black	-0.0743726985343769	0.120134230079813	-0.0551506511516956	0.249404889382014	-0.0039539435428984	0.93423817571759	-0.0468566379413063	0.327890400633996	0.0552759978608925	0.248328892635868	0.0992285301422418	0.0379040769995929	0.0466049464128326	0.330498207739949	0.114372294237529	0.0166359021640154	0.0548779753302448	0.251756787119853	0.0758297656577889	0.113023883252106	0.0700637731083009	0.143211592836607	0.0651622138652874	0.173420753343767	0.953753038690967	1.0003197367869e-229	0.0415417188415291	0.385781073801979	0.0445586328338907	0.352194878636738
SCN11A	black	-0.094851537748236	0.0472672397345878	-0.0932719163519941	0.0510912386617163	-0.0830139590412925	0.0826726166001891	-0.0538816434377577	0.260481254178032	0.0183305766691264	0.702041273962627	0.114703429967173	0.0163219157373766	0.0115497476421217	0.809527518956122	0.161641944387659	0.000684773465835631	0.00835801288926248	0.861532694803576	0.0923370748793618	0.0534735633190175	0.00243915540367145	0.959403659136348	0.0622607900292106	0.193409009062804	0.383652175489624	8.28615053382117e-17	0.0725611028632631	0.12945588103569	0.0153944907612828	0.747997315946477
SEL1L2	black	-0.0383160499976474	0.423770035023551	-0.0780606289260487	0.102782806301395	0.0201501462662528	0.674084497421063	0.00536054776717121	0.910927938907083	0.0435136518995193	0.363613447118882	0.0919536546592275	0.0544770458939004	0.0519480661976509	0.278002151603705	0.0574645999664693	0.23006158866254	0.0660187033920169	0.167825137946656	0.071654902309512	0.134324116603589	0.0740068217188036	0.121973388124878	0.0686816516040116	0.151290562782426	0.967440148398613	2.70119637210966e-262	0.0596268293062466	0.212970274472928	0.0393745048790841	0.411070455826259
SERPINA2	black	-0.0864983250564313	0.0705297198099349	-0.0711533255555846	0.137078650889327	-0.0472303569783254	0.324042866716348	-0.121255344383072	0.011091196171997	0.0278226643435548	0.561419944883274	0.0466124679910368	0.3304200823618	0.0395459235285378	0.409035134222607	0.0933710992513884	0.0508437627905857	0.00263448622651318	0.956155791863431	0.0161219945713903	0.736519464986369	0.0570171784816631	0.233716353022864	0.0269541863943247	0.573707606992034	0.29611850870664	2.5832271375311e-10	0.00381283139082972	0.936580123997193	0.00318633965964523	0.946983932851336
SH2D4B	black	-0.120431870830326	0.011654489122319	-0.177344238302507	0.000191065713223397	-0.056729898702535	0.236084511315157	-0.072595822465447	0.12927211504597	0.0197798213258587	0.679739645593538	0.0447365685301873	0.350273348262606	0.00922602003403221	0.847320317586575	0.139505596072166	0.0034378008558199	0.00575964050374835	0.904327187549933	0.0356366450434087	0.456921989642597	0.0174636202269577	0.715507173813638	0.0295515170717637	0.537343690447363	0.486113175899708	2.3360642831442e-27	0.0687141445529074	0.151096739811779	0.0212500678913799	0.657396758563698
SLC10A2	black	-0.209165690842251	1.01514497463184e-05	-0.0437671351750062	0.360822637652847	-0.0273794133303978	0.567675422988724	-0.20302077607598	1.85690611419654e-05	0.0679519891991625	0.155692930015409	0.182838828178372	0.00011904510499266	0.145485729152708	0.00227060692039936	0.261049180034949	2.95362033330234e-08	0.0157631365551337	0.742174039881774	0.0396719762522378	0.407542280743369	0.0497258768109683	0.299105247305074	0.0628357074355783	0.189320006274768	0.524752063429189	2.31988590713753e-32	-0.00775580021991134	0.871419673777225	0.00124695113468699	0.979239640200963
SLC17A1	black	-0.032843249878283	0.492978595657024	-0.0872280268430935	0.06818107106345	0.0152428231777343	0.750397305610495	0.00970031639236846	0.839574941874872	0.0737424728729768	0.123315788736027	0.119450627530401	0.0123586151053155	0.00826331849887246	0.86308597291668	0.0527710364355213	0.27044952002568	0.0601327134864856	0.209106900949809	0.0710282634644161	0.137772177670432	0.0908937118997003	0.0573328517582634	0.0853769533970349	0.07426755753627	0.945076238564603	7.28260500097697e-214	0.056678223802865	0.236512276046247	0.0379183777658225	0.42859988218605
SLC17A3	black	-0.0750684712529805	0.116696556552526	-0.0865783602055585	0.0702689289061943	0.0650337026839432	0.174272192496999	-0.0731702852087879	0.126260787865485	0.0957970928048482	0.0450951518695873	0.13582585380939	0.00440351207382145	0.0358730605559895	0.45393967653596	0.128133298228295	0.00725201803644393	0.0772687509959896	0.106330372885	0.0937799745012242	0.0498340993521864	0.161185389096727	0.000709489456212643	0.130482352374943	0.0062439001398784	0.80898457415636	1.16736314064265e-102	0.052956646561446	0.268765682274834	0.0344050588666696	0.47263424837548
SLC22A10	black	-0.100397528700478	0.0356875242843718	-0.0928369486524091	0.0521884470672367	0.0108442014561272	0.82095998646042	-0.0166052063838747	0.728927889506925	0.0481229672255075	0.314972301880342	0.173054208577226	0.000273807281478507	0.0362767675734535	0.448872409520374	0.15289324069403	0.00132936148496877	0.123791428952038	0.00950484234076192	0.0746152595597603	0.118926922610979	0.0710133349211398	0.137855143074223	0.0676419440091133	0.15759263105422	0.869574160190479	1.07523615035551e-135	0.325355507351935	2.94027787433235e-12	0.0220431428246306	0.645468562515002
SLC22A13	black	0.0376233694523972	0.432203370490632	-0.0814024046669356	0.088833641129835	0.0625430410190135	0.191393540890438	0.123496098531189	0.00967857059660908	0.0981188668450354	0.0401150060294063	0.0752368405707195	0.115876360111909	-0.0425208591531543	0.374672975863831	-0.0132003359783408	0.782943563154917	0.0307642778040152	0.520768806380922	0.0165203464311209	0.730259203541789	0.0138950304114803	0.771828142756653	0.061165987274925	0.201373661277379	0.734899162640824	1.51454838351974e-75	0.100753151329502	0.035035478021731	0.0752777220525623	0.115677892447317
SLC22A9	black	0.10591340450707	0.0266568163345026	0.0714204121043516	0.135606522176168	0.0413280415662041	0.388231571694635	0.236281562372691	5.67757745644484e-07	-0.0486902550093686	0.309294882182996	0.0272880205846659	0.568969346188314	-0.091996069113159	0.0543652748195839	-0.102340261176401	0.0322476326278234	-0.0139871367808066	0.770357843175259	-0.0138491050338102	0.7725615579277	-0.00856424861563719	0.858151651191843	-0.021197499269771	0.658190538509674	0.710942626357224	1.17219298159736e-68	0.0101179465943809	0.832767707238723	0.0118411647541701	0.804817126755388
SLC24A5	black	-0.0741831579274311	0.121084276619303	-0.0991463281723667	0.0380642392447887	-0.016828756149025	0.725424665781625	-0.0531712558383207	0.266827726739474	0.0568589913356572	0.235018266484137	0.132016048501951	0.00565545336803682	0.0807800125681974	0.0913095982142648	0.144605363343959	0.00241592335433925	0.0713014915579332	0.136260479035146	0.247766582217334	1.49906589831116e-07	0.103126265533561	0.030938600653109	0.157437336463199	0.000945892357853752	0.91307808147287	5.87703389151057e-172	0.0542303028414714	0.257404778996834	0.0326396355071928	0.495664934751693
SLC26A8	black	-0.0948161110120254	0.0473502957256425	-0.230235475442227	1.11438368569492e-06	0.040746514848647	0.394948343571901	-0.182596099623683	0.000121594941915513	0.148557250184048	0.00182389524277225	0.198301185567113	2.91691551482633e-05	0.17099203380766	0.000324539158743088	0.218592695725549	3.88027138838779e-06	0.140829559687369	0.00314034583686138	0.0852369367255378	0.0747453975352726	0.127670572532876	0.00746696171829536	0.11655841725229	0.014657176838528	0.668560343153119	4.72390856894238e-58	0.110183962920511	0.0210873756207964	0.0173406349217907	0.717424709368441
SLC28A1	black	0.0553987153880129	0.24727860458176	-0.144869095761616	0.00237152480672007	0.0852915771512785	0.0745586272515241	-0.087522450313347	0.0672517529624086	0.034788153442217	0.467715306786814	0.0530970408346803	0.267496813473048	0.0128713002708737	0.788223885056922	0.0279790075615776	0.559221470557062	0.0143653564240659	0.764328971772711	0.0565443882124737	0.237622704870122	0.116856439345752	0.0144041126984499	0.0798190401823397	0.0952407304364796	0.27442452089735	5.24064971704254e-09	0.045036941927651	0.347044678917519	0.024208415771959	0.613368609116808
SLC34A1	black	0.0490305714637012	0.305921536777979	0.0124955235322863	0.794266171791546	0.0328375038615969	0.493054297654056	0.202078007462012	2.03392685063847e-05	-0.0538103984923926	0.261113006808575	0.0140342102500767	0.769606723617535	-0.0681024511546232	0.154777288634837	-0.11210782935215	0.0189282438582671	-0.0804398836032318	0.0926858593060989	-0.0551517455807814	0.24939548059249	-0.0638127151155299	0.182517448423852	-0.0378693253946483	0.429197840537842	0.42628391254059	9.13585616174804e-21	0.0290832852813919	0.543812992193068	0.00456656328638746	0.924077750922238
SLC35F4	black	-0.0260730796744044	0.586302247207205	-0.152928266156072	0.00132592501498228	0.0146280873575187	0.760149344861298	-0.00751615133849736	0.875359835265555	0.0250562758244922	0.60099331783624	0.103607283544584	0.030160136255561	-0.00535603011206366	0.911002694125352	0.0540581096961347	0.25892100990979	0.0870913016645917	0.0686161943251248	0.573486306678983	1.15595448605687e-39	0.286163374924001	1.0615770229992e-09	0.128303858592485	0.00717419651413356	0.687163275880085	1.75106507793749e-62	0.10503695160091	0.0279446756495384	0.0304778699406192	0.524659360391297
SLC39A12	black	-0.111155344519432	0.019971857284575	-0.116200173732197	0.0149665404356522	0.00394959927465753	0.934310266406801	-0.0939517298143946	0.0494149979573793	0.045822962159345	0.338685522177336	0.0641178837198973	0.180430136535449	0.0295855368767101	0.536875163503854	0.136332424807965	0.00425742835316929	0.0615197252104509	0.198774576456979	0.0751233692117783	0.116428628150038	0.0973121611631136	0.0417899109029406	0.0639144055508321	0.181819926670181	0.702087533370626	2.75376126735244e-66	0.122658191402831	0.0101869220715143	0.00929512714283789	0.846190847827317
SLC6A13	black	-0.0073019481792663	0.878884244622513	-0.0577359617762425	0.227864799609117	0.0310282991591216	0.517195513967417	0.0683135187697282	0.15349970652688	0.0354125077120841	0.459759518797898	0.0529153290537689	0.269139888721708	-0.0105133179689989	0.826334770104904	0.0278315295452891	0.561295172441985	-0.00447883481001197	0.92553202777469	0.0745207196231996	0.119396347507649	0.0150296373128426	0.753774830512165	0.0130965258616722	0.784608431208883	0.220235507971242	3.26708608093282e-06	0.0678766991967018	0.156152645038283	-0.00458816954961221	0.923719622046282
SLC6A5	black	0.0249292220418362	0.602840613334202	0.0307169674409214	0.521410446014887	-0.0167405068385111	0.726806931759869	0.122352488664495	0.0103782051833182	0.0106116562625993	0.824736529763055	0.125845421904343	0.00837135373447638	-0.0305550002603995	0.523610167205299	-0.02985339888984	0.533193285231293	0.073991559758749	0.122050579559897	0.107427395329996	0.0245523409740388	0.096893323622714	0.0426825315281104	0.0453645283194268	0.343545091591309	0.763178001973128	1.03557486043735e-84	0.0496992398982266	0.299364501783719	0.0470135529310449	0.326271337005208
SLC9C2	black	-0.158121126248962	0.000897961647163977	-0.180025643995149	0.000151936498420747	0.00405566160787411	0.93255037647432	-0.0573837861442934	0.230718701865161	0.0258798253987594	0.589081637526477	0.195243450050122	3.88648716088919e-05	0.0155772890673955	0.745107946391072	0.129648292171435	0.00658646196950358	0.0434329387866884	0.364504902266282	0.317391356943705	1.04517245574692e-11	0.0682601674010408	0.153821882617467	0.0884244765633262	0.0644690782091984	0.446357912437232	7.8060053631741e-23	0.208349333884514	1.10108652098925e-05	0.0601252461555531	0.20916355763808
SLCO1B1	black	0.113998655002114	0.0169965263754779	-0.00859000220400897	0.857729625711826	0.0902083916512684	0.0592445359421338	0.118617335712202	0.0129857888400528	-0.0395372884835044	0.409137518371264	-0.0367721524868545	0.442698358655828	-0.0676809708473247	0.157352548418391	-0.136883845612651	0.00410340180536682	-0.00691255575493191	0.885297227097326	-0.0235005684608772	0.623785270059363	0.0726446157396329	0.129014200428416	-0.0239687904462394	0.616886366707216	0.208648192230962	1.06885077666436e-05	0.0477369906149542	0.318873930192768	-0.00423885314486893	0.929511461993625
SLCO6A1	black	0.0392306235050828	0.412783433040519	-0.227971203641719	1.42784712421542e-06	0.0451935278983858	0.345369068188468	0.0678934869004317	0.156050051802314	-0.0145764365123095	0.760970480168362	-0.00621792429624145	0.896755597988687	-0.0726456069011225	0.129008965414905	-0.0374709294106385	0.434072237454236	0.0199558095233696	0.6770499064264	0.0290609298941809	0.544122827372135	0.173395889249651	0.000266153771905867	5.0778272017028e-05	0.999154502902529	0.246656922666279	1.7098945914414e-07	0.194717163860437	4.08146554259214e-05	0.0111205230208808	0.816477891236578
SLFN14	black	-0.239951605145828	3.73685326944876e-07	-0.277425675867174	3.50903862241801e-09	-0.0682026295697018	0.15416991360145	-0.287380515104043	8.95747010440708e-10	0.0851100054255503	0.0751807405295351	0.229725467173431	1.17863052388605e-06	0.0521353490714615	0.276270952242942	0.467806753726884	3.35233551246132e-25	0.017821168580286	0.709942618617847	0.0466102087130316	0.330443547853876	0.0440704706869401	0.357500617001738	0.0477213156587072	0.319033043266314	0.608907342241602	8.63896170021081e-46	0.0775218977393681	0.105185921042787	0.00700692178547002	0.883742389955698
SMCO1	black	0.0514120518717484	0.28299755250789	0.0686381526279963	0.151550332990307	0.0272073541435301	0.570112573351899	0.238372783756024	4.47728070424008e-07	-0.0631983339486896	0.186773754958264	0.024906466995783	0.603171728540495	-0.12808718459448	0.00727318752708526	-0.122435771908128	0.0103257803753942	-0.0414909855005893	0.38636204090722	-0.044636101757491	0.351357474585509	-0.037813383489962	0.429880373153878	-0.034021405265073	0.477588681455505	0.47071453567531	1.55372561156959e-25	0.0295676609114186	0.537121329026495	-0.0228741619201721	0.63306648965427
SMIM9	black	-0.0283702899368427	0.553737642506758	-0.0838198556940114	0.0797237111698507	0.013840917440162	0.772692332749252	-0.0407897256460806	0.394446853344492	0.0804449459952132	0.0926652543965759	0.0948278221991426	0.0473228259837552	0.0480018605365024	0.316193123476345	0.135735895041477	0.00442992255761599	0.105658751615745	0.0270256301190174	0.0704747744579294	0.140873932223611	0.0773214608602884	0.10609126928854	0.133995507962943	0.00496983826589196	0.893460493562083	1.17439089818976e-153	0.0667029838562509	0.163452571604061	0.0255643921648171	0.593631178306767
SSMEM1	black	-0.0230852230122912	0.629932748788438	-0.100983375142987	0.0346187820401871	0.03702649808456	0.439547311941848	0.0185833590571156	0.698132227935409	0.0756209890142014	0.114021920779437	0.101887460040947	0.0330229961290543	0.0106290519969914	0.824453881236926	0.0508538470211328	0.288263817140515	0.0877881851380412	0.0664219317428417	0.0495637996803059	0.300685038931411	0.054108042760816	0.258480695415654	0.0591093734136832	0.216974879344128	0.858014575404633	3.08991549880685e-128	0.0938084494716725	0.0497644126674784	0.06331167343349	0.185983114720608
ST8SIA5	black	0.0149367123782903	0.7552485242091	-0.0761664908862	0.111428669468841	0.0634109239100656	0.185292784656816	0.0359879952335609	0.452493770225141	0.0403045925673829	0.400099172130175	0.200030255350712	2.47513950281835e-05	-0.0121933620097892	0.799133723823228	0.031498221100127	0.510866985572603	0.170902001170906	0.000326942266332226	0.163099477524399	0.00061110539096105	0.179291866477898	0.000161822298798885	0.158671965375171	0.000860992673491782	0.367301225948855	1.95040359582259e-15	0.116589404684079	0.0146306832915006	0.00461828581394629	0.923220463629829
STARD6	black	0.213730934554966	6.40610870504849e-06	0.082309995901038	0.0853200596544372	0.0260557338270234	0.586551468129504	0.238120379730586	4.60802419006399e-07	-0.0170040333504462	0.722681911099357	-0.01867291216985	0.696749277548225	-0.0201191770624781	0.674556724046707	-0.158725392617721	0.000857482818134753	0.21917381497469	3.6517662109757e-06	0.101439009783186	0.0338065280610381	0.0451792217861321	0.34552194277072	0.0122787457850761	0.797757470012637	0.286210889757244	1.05457738039384e-09	0.167188829886518	0.00044180120357984	0.022023849344656	0.64575768486043
SUMO4	black	-0.0516070026768784	0.281173734562325	-0.142332909965398	0.00283107168861157	0.122222375271068	0.0104605809426899	-0.0112577303104667	0.814254520785794	0.0168449864615647	0.725170544134714	0.0267570896793001	0.57651381134367	-0.0458703919588012	0.338185270718888	0.0079579631138492	0.868098300937763	-0.0329123921879165	0.492068153919962	-0.0222412271993694	0.642503264455706	-0.0143892373148253	0.763948780311166	-0.00915944728628592	0.848408662012565	0.0988948942611083	0.0385576972810539	0.0624045280906007	0.192380686802581	-0.00815910749964863	0.864795962164258
TAF1L	black	-0.0146467278011776	0.759853068715224	-0.0738919196974169	0.122555471335056	0.0134678152368446	0.778658409445189	0.00239725441200006	0.96010045805923	0.0430190604094342	0.369097435147556	0.0589288034747005	0.218384942106105	0.0750481359354887	0.11679592506966	0.0583086638975952	0.223277519458368	0.0532254868098053	0.266339532462166	0.0554408368073534	0.246918820573733	0.0689992137704727	0.149404355522503	0.0735011195669717	0.124551428224695	0.831830561798904	1.52521149336045e-113	0.0434519133616054	0.36429521078095	0.0327457696038528	0.494263708241778
TAS2R46	black	0.0890226470576495	0.0626765302900117	0.0285543656544776	0.551166927570957	0.156279716420288	0.00103245289399197	0.213485651375866	6.56821530282731e-06	-0.0221421252342392	0.643986102437983	0.0387971569649078	0.417969474971848	-0.103011128169142	0.031127464513405	-0.0732932910022739	0.125623125907856	-0.00252323340347293	0.958005564998818	0.0110657309511335	0.817366179828512	0.0380559783334099	0.426925082961906	0.0181884773567759	0.70424217067666	0.343382784506827	1.44766681757324e-13	0.220969726505195	3.02405233452265e-06	0.0218909098731421	0.647751296888614
TBC1D26	black	0.0357837263179841	0.455065314213567	-0.0180510453588001	0.706373128691291	-0.0161982475086213	0.735319754707269	0.0234612821560619	0.624365634094007	0.00996221050505401	0.835304722063549	0.0147427412897876	0.758327561996431	-0.0254583041938128	0.595164894643281	0.0149804530061409	0.75455473197978	0.0333051072973505	0.486914115782381	0.0116244390847881	0.808319562568843	0.0114149267220344	0.81170907001177	0.0168151386966947	0.725637900538603	0.183307708693148	0.000114261206490486	0.0441214346523342	0.356944366842556	0.0170658640299713	0.721715223160041
TBC1D29	black	0.0242236593860486	0.613145127907085	-0.17120995822083	0.000318790455713702	0.0192636563391423	0.687651873790825	0.0808842230697333	0.0908912241110722	0.0186663264972374	0.696850944602029	0.0918512896454059	0.0547475864701223	-0.00373719786445322	0.937835591753198	0.0642521622643576	0.17951730824135	0.0714183434876907	0.135617877038825	0.40874743813473	4.548082780134e-19	0.072361675505575	0.130515340245301	0.0766646525264798	0.109101199424525	0.500198742360937	4.15089309174813e-29	0.193065931494808	4.75499732010239e-05	0.0179854340055862	0.707391279223944
TBPL2	black	0.0304402921960197	0.525170913760947	-0.0209811044213785	0.66146211199105	0.0263573836699261	0.582224428780489	0.0763244244226078	0.110686595410662	0.038447101192871	0.422185357708498	0.0443563591833079	0.354387295018137	-0.0093898468873545	0.844643283366719	-0.00935064437504667	0.845283715668493	0.0615918680149014	0.198247521899196	0.0674971987521938	0.158485480612205	0.0396765151805042	0.407488586260441	0.0553537652607432	0.247662953593452	0.726938886585319	3.55301883102576e-73	0.042626171545589	0.373490084362306	0.0345088056604197	0.471299341690507
TCEAL6	black	-0.0437673099941882	0.360820717555263	-0.0356839368130507	0.456324541433465	0.0301758517944534	0.528777973394533	0.0516987693293648	0.280317990640388	0.0679323654338016	0.155812652487451	0.164964364968251	0.000527556849577232	0.0168908558852494	0.724452519418028	0.0890196090298699	0.0626855295425297	0.161099290973404	0.00071424203513524	0.359134483604188	8.84359457734893e-15	0.0886637707945097	0.0637469843161638	0.109282934297984	0.0221700689220999	0.568904534495619	6.33744894159712e-39	0.209732724018993	9.59250226123339e-06	0.0463370623799794	0.333288440934291
TCF23	black	-0.149726950655268	0.00167609222112483	-0.040508830605338	0.397713690400415	-0.0978499375730671	0.0406669455899909	-0.153247393607547	0.0012949884911965	0.0600192210339275	0.209969195312127	0.179004003433281	0.000165862763840092	0.0670915594137262	0.161007966403226	0.293762355639706	3.62736796109434e-10	0.113906925917471	0.0170860985785004	0.0670150672563754	0.161487004855711	0.0663514748824754	0.165687909717244	0.0222748508538071	0.642000484135876	0.488412611292851	1.22535690185485e-27	0.036478697892348	0.446349863724287	0.224502131124758	2.07716404184643e-06
TCHHL1	black	-0.110306063744663	0.0209442480740064	-0.0403507849733514	0.399558900241267	-0.00198676713272343	0.966928243132235	-0.072838741500578	0.127992021801184	0.0615119552182431	0.198831402616433	0.0859899335090357	0.0722048218450572	-0.0100945341527535	0.833148996870863	0.0503504751669158	0.293068891814728	0.0721312587087006	0.131747764405277	0.00655714321255313	0.891157142167499	-0.000921771573464988	0.984652738098895	-0.0245489244782958	0.608385098685339	0.188219424075753	7.39013799044263e-05	0.0476460891867029	0.31979737139318	-0.011039695099554	0.817788354855621
TEX35	black	0.10872876795765	0.0228596261233863	0.0983651051543317	0.0396152028073935	0.0191387635587865	0.68957151203986	0.240360145262545	3.56534909412522e-07	-0.00214991682332997	0.964214197415861	0.0216222716709272	0.651787580841417	-0.0489899892558382	0.306322521553984	-0.109613007634125	0.02176798011886	-0.00139850006781916	0.976717192902033	0.00440897720665016	0.926690236393688	0.0269965868177748	0.573104766576418	0.0263960058152436	0.581671485061298	0.409321404629878	4.01650178256575e-19	0.0382429805669771	0.424655097748788	0.0426916176908502	0.37275614114297
THEGL	black	0.00066832026544545	0.988872313449617	-0.0285564648172671	0.551137645411431	0.0346525185508299	0.469453621192986	0.0412800243538172	0.388783541161181	0.0112890478513861	0.813747245117333	0.0214598417185157	0.654233038964642	0.141685421624791	0.00296070851420875	-0.0286918637939653	0.549250516796312	0.0500240736302922	0.296213120589709	0.0155439144725884	0.745635210857137	0.0373393136140208	0.435689542747263	0.0485504209768685	0.310688043756897	0.285210235030328	1.21191159336377e-09	0.0379153285362481	0.428637038830652	-0.0142100647116383	0.766802643183002
TMC1	black	0.071470587232154	0.135331329498583	0.0836103831191157	0.0804818850909491	-0.0508171338414748	0.288612472776746	0.10590629458002	0.026667054552639	-0.0449105385413497	0.348401063216477	-0.00598420615437475	0.90061587309058	-0.057409743981786	0.230507488783506	-0.0913380450462866	0.0561209283333577	-0.0536932425252219	0.262154161878805	-0.0460571433432702	0.336220166308532	-0.0528379968997411	0.26984123179177	-0.0353612455568466	0.460409864911822	0.192012250914873	5.23829093297519e-05	-0.0360048202327663	0.452282325418961	-0.0154590621989387	0.746976273394688
TMCO2	black	-0.0448147906211408	0.349430727640723	-0.124346791034707	0.00918564129417249	0.0183817397002622	0.701249446591303	-0.0408830760539107	0.393364770763948	0.0769968303792814	0.107570635560215	0.0821457748052432	0.085947381040282	0.0405050499200214	0.397757770701214	0.139645780436517	0.00340513799772182	0.0674940810912494	0.158504753555219	0.0686803976938893	0.151298046235005	0.0616384619990326	0.197907661455181	0.0812694167461073	0.0893581045149421	0.742105960993243	9.10199311847949e-78	0.0960429390425888	0.044544345356892	0.0164393352265245	0.731530893233532
TMEM252	black	-0.258023792534232	4.31058414963748e-08	-0.204702392903708	1.57687473862148e-05	-0.0503314338420694	0.293251701575695	-0.30741736599676	4.85626485401477e-11	0.0908373987057194	0.0574879838165825	0.256383906099738	5.28035137673915e-08	0.155790639319148	0.00107117251357489	0.442134705722563	2.18308840057755e-22	0.065195688256872	0.173199481241455	0.314695504492967	1.59210037384665e-11	0.396196673864843	6.49296472612173e-18	0.0808735545503953	0.0909339843203875	0.485895402157107	2.48264219608403e-27	0.175342127260959	0.000226235805985065	0.0149811755680473	0.75454327271505
TPO	black	0.0220063718307493	0.646019640109844	0.0324942749979889	0.497587468646727	0.0158203739630647	0.741271203011577	0.0598638087637262	0.211154145685176	-0.000655685757064669	0.989082667718302	0.0475513272569868	0.320761884185838	-0.0192589600877267	0.687724020342607	0.0143998530459303	0.763779792659401	0.0552056822261445	0.248932094394358	0.0451760839259104	0.345555479575111	0.0436153018644204	0.36249268541558	0.046285322064175	0.333829099626925	0.0878033080755558	0.0663749606204872	0.072537668171645	0.12958003180947	0.114639347784766	0.0163822710392528
TPPP2	black	-0.0510779476526245	0.286141728839576	0.00838111536064169	0.86115382422434	0.0468868809083708	0.327577947382861	0.0410942395719131	0.39092366316255	0.0491784567400693	0.304463247371414	0.149715899232438	0.00167743572901791	0.00981199862855694	0.837753364286415	0.0544250301144913	0.255697536088481	0.0437512310506387	0.360997344699488	0.0449303345079634	0.348188419151615	0.0454451803430791	0.34268694828927	0.0361040815972386	0.451036011228875	0.836861071459734	3.67337152022171e-116	0.147485849710443	0.00196965351359111	0.0454307110903967	0.342840801571949
TREH	black	-0.218534730344442	3.9037989848716e-06	-0.178323508270425	0.000175793422874565	-0.0697437772970235	0.145052085204982	-0.204154249888778	1.6634216255292e-05	0.137796638736792	0.00385947841927452	0.0798719406915049	0.095020868439854	0.129863771912827	0.00649638413434009	0.315580597240744	1.38727573059033e-11	0.414458597858229	1.30629457580162e-19	0.106903968240326	0.0252630907454166	0.18650355111205	8.61619274863403e-05	0.0869193999684601	0.0691664903293487	0.433910805346084	1.55274101158322e-21	0.143366014700051	0.00263489051335612	-0.00663342622166126	0.889898904585599
TRIB1	black	-0.101826071932019	0.033129329698211	-0.134109784476738	0.00493264595782575	-0.0437037074200522	0.361519707506462	-0.155803687824816	0.00107012233131847	0.108113876234807	0.023646403181605	0.0532184368085265	0.266402962829098	0.149293084299277	0.00172958432070177	0.123288767372804	0.00980221280504147	-0.0230587921911596	0.63032482000605	0.0253732925630668	0.596395209181707	-0.016114916522063	0.736630858578011	0.00508455196490145	0.915496355332412	0.009728750319693	0.839111092585277	-0.0248134380613095	0.6045262664233	-0.0212593782815398	0.657256212878798
TRIM67	black	0.0370890737556766	0.438774043353681	0.0246940250373306	0.606266957627278	-0.0580702054563614	0.225179480748099	0.0444608019959383	0.353254183142779	0.0671004368261047	0.160952440230919	0.0229662564502304	0.631698299701555	-0.0242492089680014	0.612770634933782	-0.00302600046235681	0.949648118658878	0.0361436055770342	0.45054029246698	0.116017575300927	0.0151264190174612	0.0328429033372379	0.492983161052506	0.0104486482190754	0.827386204786183	0.157628672106954	0.000932247921146232	0.0331402260562575	0.489074489520411	-0.00131418192520184	0.978120594240515
TSHB	black	-0.243832139214054	2.38351008603178e-07	-0.194996352947322	3.97690806225255e-05	-0.0259661245245404	0.587839731506118	-0.180354487461012	0.000147692562214061	0.0797474612255879	0.0955388689158018	0.0883719392806593	0.0646285120117558	0.0791627929868413	0.0980020840988809	0.274155927027045	5.43091028454131e-09	0.0803230885759003	0.0931622562387179	0.340363314819865	2.43051988732121e-13	0.0835860678146577	0.080570269740964	0.0773122110206684	0.106133197839084	0.71516079127986	8.08736788853061e-70	0.136412437119794	0.00423475942686235	0.0177956886376324	0.71033865957056
UGT2B17	black	-0.0235293957928334	0.623359561049045	0.0090518183137094	0.850168810192098	-0.00350316454069787	0.941721355944444	-0.00975100647440018	0.838748061588499	-0.0331317729560522	0.489185385643548	0.0162619204751083	0.73431846147698	-0.0109499004054319	0.81924479192522	-0.00152779405351303	0.974565349200147	-0.0393214521600514	0.411701583993212	-0.0330070139079071	0.490823666541751	-0.013311245170819	0.781165936824283	-0.00688955199445449	0.885676319239595	0.00457381672880901	0.923957521700779	-0.0255167439542056	0.594319806614448	0.0737104099220539	0.123479387618361
UNC45B	black	-0.0689420514930737	0.149742552963112	0.0170922124000817	0.721303415642948	-0.00463823811715825	0.922889783150967	-0.0198627534190009	0.678471633170109	-0.00519785466643328	0.913620568782519	0.0288136076310831	0.547556423499926	0.00485171348077632	0.91935258140438	0.0276676824389461	0.563603380058494	-0.00502575078284671	0.916470025745537	0.0419332895966862	0.381314959171565	0.0139643373775308	0.770721715075702	0.0193263944841737	0.686688325851547	0.0660262168971674	0.167776655809073	0.00280974293799719	0.953242323035794	0.0741179969507221	0.12141223680332
USH2A	black	0.0120573936421121	0.801326605091067	-0.101524206708098	0.0336564647979581	0.0120954158187605	0.800713230121063	0.0582438064673736	0.223793689217128	0.0104732271955383	0.826986550474285	0.124297709536649	0.00921346232930246	-0.0275233495687165	0.565640448853571	0.0239154596097023	0.617670473699179	0.0692619734646415	0.147857220400179	0.363493926568288	3.96752912628137e-15	0.105415360142332	0.0273822282824718	0.0760871738509054	0.111802825305107	0.765895788190141	1.16594766412022e-85	0.0943125229411798	0.0485442153290343	0.328311649108324	1.8188133584518e-12
VWA5B1	black	-0.0316008768586932	0.509489887427757	-0.0439454607321304	0.35886734943628	0.0599724502778219	0.210325296105757	0.0141480065760672	0.767791843410213	0.0816706919173469	0.0877831228909159	0.0687925569845371	0.150629780158703	0.0364129553140533	0.447170246309021	0.0903078868378318	0.0589637679531207	0.116744255372913	0.0144989189323538	0.0973794784789682	0.0416479244396925	0.093140010180335	0.0514219204587675	0.0870671171314492	0.0686933970094147	0.510063191244672	2.20302700501997e-30	0.128089533209594	0.00727210800888631	0.0166323315648934	0.728502511264458
WFDC10A	black	0.0204964701321791	0.66881241112096	-0.13987015845007	0.00335344368415806	0.0463258781854901	0.33340526206409	-0.0197238615613986	0.680595768033188	0.0299951839550692	0.531249551771348	0.060193586732518	0.208645452188963	0.0831289923355777	0.0822463782186524	0.0348709463285633	0.466655971932429	0.0467884775100453	0.328595302049551	0.081092347368861	0.0900602657055226	0.3928191726049	1.30277013041357e-17	0.0756496723518279	0.113884394399008	0.613441046220961	1.24667591360343e-46	0.0324752310079807	0.49783963671151	0.0259492604629226	0.58808232251272
WFIKKN2	black	-0.0574725794058071	0.229996778278448	-0.0198278611768462	0.6790050171513	0.0132431847307888	0.782256659037837	0.0337827428894245	0.480684950805484	0.050749579461446	0.289254759242844	0.0144473006345909	0.763024630308693	0.004993236454195	0.917008474075848	0.0610860330583065	0.201964531070907	0.0748638485148594	0.117699467494517	0.0670702209578898	0.16114149252587	0.0546201949519741	0.253994341122647	0.0763396073011771	0.110615461810904	0.161433045065613	0.000695981720141603	0.218792765735018	3.80010105359236e-06	0.377659453715555	2.69235385902747e-16
WNT9B	black	-0.203567108526886	1.76112238336764e-05	-0.109120935708414	0.0223697565323696	-0.0802196879167228	0.0935856511175215	-0.15720830868383	0.000962467004871967	0.0601448506765561	0.209014836399607	0.152024924822007	0.00141721746223839	0.173513667725875	0.000263562233340651	0.278515895862185	3.02960307477169e-09	0.053241256085726	0.266197690416035	0.0662394780664595	0.166404920166767	0.0865911760808949	0.0702272422872961	0.131056437640547	0.00601749165427231	0.51081095588037	1.7565302461136e-30	0.346662553136395	8.19336280722883e-14	0.0203053991825571	0.671719091254953
XIRP2	black	-0.044847258156722	0.349081359191269	-0.0528960149774647	0.269314935583901	0.0779735785374233	0.103168136501937	0.0236841073243483	0.621076995906796	0.026222202581319	0.584161707057398	0.0655706723593738	0.170735121596809	0.00654608425525212	0.891339575071771	0.0370311241657145	0.439490119229415	0.032803303984916	0.493504998854456	0.0315030018566707	0.510802810062963	0.0376996225342106	0.431270276981741	0.0434718492428793	0.364074976693597	0.851704715851656	1.93946586640191e-124	0.0408326819441823	0.393948697472046	0.0384639215223853	0.421982216411023
ZAN	black	0.0604645816022307	0.206600103786565	0.0919454890978525	0.0544985857925878	-0.0259083110306829	0.588671575562337	0.129976696880307	0.00644962005138566	-0.0155029119856866	0.7462831461907	0.076156548235001	0.111475517079864	-0.0540374552432821	0.259103294167467	-0.0293921929500561	0.539540652346483	-0.019993895622576	0.676468350825547	-0.0151399247569014	0.752026944823139	-0.0107163384319755	0.823035981199409	-0.0164415343965287	0.731496361593996	0.434875798608519	1.23686196141421e-21	0.0540892039001842	0.258646757473987	0.143372170803341	0.00263375956967161
ZAR1L	black	0.0124814544642827	0.794492636366253	-0.165793859940565	0.000493916078479004	0.0935614316860121	0.0503716575435317	-0.0393712315357624	0.411109379743749	0.113641019655937	0.0173480888458541	0.175064170970093	0.000231571929232432	0.0640513096332604	0.180883980542669	0.13607752921568	0.00433037793728146	0.0538191143758977	0.261035663535901	0.097233582613178	0.0419561659915548	0.187858540242196	7.63347675874879e-05	0.162402566492654	0.000645360709296	0.719332843394809	5.47440429973243e-71	0.17160689743282	0.000308562815954071	0.0454410806826666	0.34273053599917
ZNF385C	black	0.130001352240254	0.00643945009107622	-0.106961929550487	0.0251835223888345	0.0744346283174502	0.119825079388804	0.163530047727095	0.000590792465370952	-0.0259875381673902	0.5875317608533	-0.0264316784174312	0.58116098665848	-0.0488413496538259	0.307794162928846	-0.0900382415192327	0.0597272488431273	0.14238094985633	0.00282166233086141	0.0496993463322406	0.299363465574606	0.0507203598509949	0.289532867449316	0.0518533367120456	0.278880605878528	0.0581012063246547	0.224931565557212	0.323199338229431	4.1602005267904e-12	0.18600221314206	9.00908913076341e-05
ZNF705A	black	-0.0800347797418772	0.0943466288009663	-0.150027866339859	0.00163988726036418	0.0502993235556724	0.293560155022443	-0.10491780505413	0.0281238112113556	0.0266068024113804	0.578657882394251	0.126296732380476	0.0081390718722721	0.0218911086695221	0.647748313775805	0.12396467339047	0.00940422594357824	0.0918218644332136	0.0548255606844009	0.0537351182808039	0.261781687887636	0.0482973894044361	0.313219462935235	0.0460902352936621	0.335872719179637	0.740607419922766	2.67346217353456e-77	0.166261004826896	0.000475859252157977	0.0110722803868935	0.817259988104076
ZNF728	black	-0.0885339693482939	0.0641378423328745	-0.109409206978149	0.0220154920935542	-0.0232309987440245	0.62777220001251	-0.145909304349203	0.00220357327322589	0.0287534283792127	0.548393509597856	0.0700872995602775	0.143076985649205	0.104861058257252	0.0282094755699338	0.103968096576258	0.029587273965747	-0.00537243752839307	0.910731198628722	0.0213490733885222	0.655902833048046	0.019416320939126	0.685308097829066	0.0744047399342527	0.119974203237956	0.21790701598782	4.16746645708332e-06	-0.00357567007692451	0.940517360644573	0.00591019259707085	0.901838832948892
ZP2	black	-0.0310270154954732	0.51721285654652	-0.0751758746131052	0.116172827386345	0.000338799092156467	0.994358781566411	-0.0380554909621868	0.426931008263315	0.0388084547453575	0.417833823523931	0.0811104383274101	0.0899883244138597	0.027415119163101	0.567170287422203	0.0769957017636698	0.107575807001394	0.0836395782170526	0.0803758663944822	0.415474827269898	1.04362363735853e-19	0.240502851722714	3.50724533821456e-07	0.087041217875276	0.0687761523591761	0.633199577173602	1.85011573378632e-50	0.0478877946371597	0.317345796867238	0.359255709987137	8.65008855992567e-15
ARHGAP36	cyan	0.0425009890741379	0.374896419424783	0.00449309854070201	0.925295560590607	0.147668534182385	0.0019440699743307	0.0834507957038313	0.0810634108696884	-0.00141895878312117	0.976376686238805	-0.00609904178541247	0.898718857778574	0.0109885572474627	0.818617715602972	-0.0374193769804609	0.434705305508144	0.0556772588323425	0.24490618189921	0.0616847597941977	0.197570382360598	0.0580655992178996	0.225216333611846	0.326877507320383	2.29758280755862e-12	0.0783825325663911	0.101367793954697	0.0590905543779979	0.217121530939119	0.0169118629947212	0.724123761687483
HIST1H1B	cyan	0.110965114332758	0.0201861817392606	-0.0598085385783989	0.211576716078479	0.721942655806469	9.90614947661201e-72	0.022015648618543	0.645880592959057	-0.0416079798041647	0.385023095185942	-0.0172361950026293	0.719054488042708	0.0107466129471009	0.82254432952742	-0.118731495390035	0.0128982409561953	0.127943231893432	0.00733962818650464	-0.00148354097983339	0.975301834461017	0.102234517365665	0.0324273000540798	0.0238568131415232	0.61853323627656	0.0475642678774038	0.320630059451754	0.00745580697389169	0.876352470123016	0.0106345157952828	0.82436510929454
HIST1H1C	cyan	0.136632066718128	0.00417309407669272	0.0315096920093179	0.510713010414888	0.660083845396255	3.87679153724591e-56	0.0817340575308967	0.0875364689734847	-0.0111838754728947	0.815451114683471	-0.0259849606566879	0.587568826630085	0.00922633221000705	0.84731521475388	-0.166862685988162	0.000453505903879235	-0.000982615593608683	0.983639837774869	0.0198041355402143	0.679367793163521	0.201608405744723	2.12796698166479e-05	0.0350150550288146	0.464815269934631	-0.036586319233227	0.445008732991435	-0.0272108552699802	0.570062931768403	-0.0327312828045616	0.494454844482146
HIST1H1D	cyan	-0.0292163662315229	0.541970364727954	-0.0794519899658224	0.0967774467919099	0.665028591558495	3.01635653189718e-57	0.00613986294005961	0.898044655295203	-0.00621320121677983	0.896833584339285	0.0370137933690799	0.43970440353511	-0.0272072056016394	0.570114679535091	0.00404131745248539	0.932788369703254	0.0172456778084486	0.718906456732895	0.00680080376818534	0.887139095691008	0.0364781580954472	0.44635659621479	0.132276808973215	0.00556051870759727	0.0488649610635374	0.307560081615006	0.212274169301201	7.42791403400429e-06	0.021976611861446	0.646465787056843
HIST1H1E	cyan	-0.0262637333838416	0.583566211583361	0.0101261926869441	0.832633422605123	0.575553176296958	5.31824279400578e-40	0.10343290488631	0.0304403847149079	-0.0266543855256803	0.577978634739568	-0.0444782896448981	0.353064681048694	-0.0343724547580116	0.473054192442732	-0.0757863669862318	0.113230779789285	0.00648219554090069	0.892393620318461	-0.0128111848535966	0.78918966590168	0.00427922827995067	0.928841826060386	0.0133203732830706	0.781019684199406	0.00253029144702208	0.957888205856875	0.062031115205191	0.195060475701935	0.00104521433956707	0.982597753113141
HIST1H1T	cyan	-0.0345431869409234	0.470857416474855	-0.108887926670876	0.0226597071355729	0.511634002725769	1.36806564533107e-30	-0.0289311463320357	0.545923292756279	0.0530676647729691	0.267761971153734	-0.00621143917398155	0.896862679020055	0.119317955546427	0.0124566447237301	-0.0500889567492271	0.295586316237713	0.091342762730203	0.0561081757522107	0.00210942779284648	0.964887707672089	0.0384906154258983	0.421659947932695	0.0315590560719243	0.510050667622735	0.14183064836944	0.0029311711487188	-0.0145347690185321	0.76163309769815	-0.0339474517039982	0.478546948557069
HIST1H2AB	cyan	0.118947830238647	0.012733762496649	-0.000768075297315441	0.987211501705908	0.78253328642626	9.23964774601325e-92	0.128756264002425	0.00697138383575675	-0.0593007861633379	0.215487285568321	-0.0592107919676631	0.216185774877573	-0.0464790074432957	0.331808084277867	-0.143611304290941	0.0025901688616776	0.019650421395743	0.681719943766386	-0.0212072247540714	0.658043655867569	0.048442886196112	0.311762211862864	0.00191189992646255	0.968173812035233	0.0768313702794586	0.108330888408253	0.0155235617710142	0.745956808836817	0.0090600297898849	0.850034494594667
HIST1H2AD	cyan	-0.0365400159661291	0.445585463465861	-0.0142558118491424	0.766073680893612	0.787947854202012	7.28964272760764e-94	-0.0250124838858961	0.601629741950679	0.00578067864513356	0.903979408162453	-0.0516535612343171	0.280739345332574	-0.053588170426864	0.263090356685466	-0.115871859500548	0.0152550774880437	0.0265594160703963	0.579334692387486	-0.0570361528737758	0.233560532649698	-0.0208862614928304	0.662898036244402	-0.031578477831707	0.509790198785977	-0.0286641559078527	0.549636437947684	0.0252198095169455	0.598619381353515	-0.020576719352709	0.66759308466515
HIST1H2AE	cyan	0.0980836543137203	0.0401869125798442	0.067766323443141	0.156828444950694	0.783411848241575	4.25166046154191e-92	0.0875232016221104	0.0672493948883504	-0.0193254139184454	0.686703381725059	-0.0452137834816358	0.345152691286204	-0.0865096445436883	0.0704927878078443	-0.210993289446703	8.45302289554809e-06	0.0795979226710885	0.0961641252900393	-0.0324519088706337	0.498148545513915	0.0483179931548627	0.313012830956582	-0.0166601621644874	0.728066157201254	-0.034854182382523	0.466870359411379	0.0283083911252634	0.554603405019504	-0.0228024676587976	0.634132472754889
HIST1H2AG	cyan	0.103122243647274	0.0309451813333138	0.0993574711770939	0.0376539993041753	0.728322005022614	1.39572487408562e-73	0.059556190960877	0.213513790350348	-0.0246310273264986	0.607186178498763	-0.0333198412303056	0.486721313270216	-0.030348444454599	0.526422325300468	-0.153254408758614	0.00129431595487477	0.13614708492059	0.00431036029243532	-0.0406767560793262	0.395758751075592	0.00976152513275763	0.838576498515449	-0.0291855903010394	0.542396209569793	-0.00447330952230685	0.925623628941265	-0.00311303766578639	0.948201842567166	-0.0227849932201413	0.634392405516258
HIST1H2AH	cyan	0.106648071916434	0.0256169783166097	-0.0120056674914193	0.802161248934184	0.520823515879505	8.01371172209695e-32	0.0875448903849165	0.0671813512950486	-0.0515259339742811	0.281931186419101	-0.0377811991401944	0.430273330536822	-0.042358476774398	0.376501406986192	-0.0925370350373963	0.0529563635096485	0.0395773565497225	0.408662566990821	-0.0152153492450568	0.750832311877854	-0.000665044680399246	0.98892684919793	-0.0114794829644282	0.810664295977954	0.0162420300260839	0.734631201726506	0.00566220397428701	0.905938138444173	0.00976159422931857	0.838575371551141
HIST1H2AI	cyan	0.0342153440157741	0.475080659854061	0.0716211544124681	0.134508102946333	0.799111611310421	2.11642201497525e-98	0.00164954955608459	0.972539137073312	-0.0129779160639385	0.78651185358958	-0.0802157402067154	0.0936018462481868	0.0473480823283402	0.322836948364027	-0.108090081623939	0.0236773141699537	0.0635692300534828	0.184195608605246	-0.0392066813347711	0.41306888464122	0.00606627386649727	0.89926010569985	-0.000324554154745071	0.994595965059389	-0.0463122146238731	0.333548016405281	-0.0139798586936451	0.770473993877932	-0.0317145522452841	0.507967227058905
HIST1H2AJ	cyan	0.196735377610037	3.38053115666841e-05	0.0309655435515237	0.518043707186977	0.667905163286916	6.67587623248206e-58	0.131382314820929	0.00589227718703098	-0.0803122401597316	0.0932066052132786	-0.0759375563758403	0.112511291830765	-0.0689024300529265	0.149977312317239	-0.183199128218653	0.000115352678492965	-0.0205847347738469	0.667471344334593	-0.0465048048687527	0.331539496306862	0.0347958409781854	0.467616888881687	0.00925265645445067	0.846884941269258	0.0174505134953257	0.715711443616717	-0.0233889197189717	0.625435229134031	0.0190811016880908	0.690458464920983
HIST1H2AL	cyan	0.10042153081759	0.035643193251864	-0.0281622502742232	0.556650052546175	0.798348257737924	4.41481473567742e-98	0.0849611499622511	0.0756939040466705	-0.0531109487555958	0.267371338918353	-0.0284588052881075	0.552500748553133	-0.00755653598377134	0.874695636927839	-0.133398265870205	0.00516835914451991	-0.00933556252102873	0.845530127719174	-0.0281938640807043	0.556207002279416	0.0911806019925816	0.0565479012020556	0.0343864035924284	0.47287450506821	0.0239630630625442	0.616970553836518	-0.00568165218013172	0.905616563694142	0.00849817150121291	0.859234645064092
HIST1H2AM	cyan	0.126573638531014	0.00799941524833437	0.0718067331967386	0.133498764944439	0.816803079821413	3.27047445428478e-106	0.0860713740872018	0.071934319444127	-0.0279711517661095	0.559331838102627	-0.0637856888082726	0.182703161197683	0.0309539830047984	0.518200035564236	-0.170686439732722	0.00033276352727903	0.042178157475339	0.378538225168437	-0.0366311052627351	0.444451304276537	0.0580702842295995	0.225178850548973	0.0207235082491104	0.665365001126766	-0.0133722286607532	0.780188992539444	-0.00547494159683974	0.909035287824924	-0.0263946501693198	0.581690889365862
HIST1H2BB	cyan	0.111668491886837	0.0194035588592774	-0.0829251517805656	0.0830028973833434	0.576056196038807	4.39892793469913e-40	0.0904495720539897	0.0585658436119361	-0.0555264168245654	0.246188956758779	-0.0284926480578488	0.552028194460508	-0.0292650649776139	0.541296862674611	-0.118963141002312	0.0127221921962533	0.0726277013476622	0.129103562454867	0.021628685861957	0.651691088560719	0.156942423686413	0.00098204504359085	0.0365941915902252	0.44491072103567	0.193810503243656	4.43922987070345e-05	0.0922974298302086	0.0535766035741331	0.0273613679424273	0.567930795314167
HIST1H2BC	cyan	0.0121489505220555	0.79984981420492	-0.00992547961903204	0.835903335655285	0.647532012631829	2.04736756480639e-53	-0.0938231497680074	0.0497284685748709	0.0931529856811039	0.0513893125903688	-0.0261136884149436	0.585718982152225	0.332038656060225	9.85264590656692e-13	-0.0905771683623432	0.058209392669503	-0.020959650071204	0.661786823005763	0.00584317489472002	0.902946397493669	0.0365303450810562	0.445705972762773	0.00695028609539853	0.884675503896011	-0.050257502995163	0.293962211093844	-0.0526539249031911	0.271515645719699	-0.0407248794891239	0.395199580671535
HIST1H2BD	cyan	0.0576375218504824	0.228659984587615	0.0254194864687041	0.595726533510073	0.612225713671078	2.10114116559552e-46	0.0334254421292306	0.485340665090349	0.0215177901138796	0.653360172882314	-0.032164609434719	0.501962235631655	0.0376020553888749	0.432464394586718	-0.185033098748345	9.81685285116416e-05	0.0332473874666449	0.487669810918676	0.00645051829220906	0.892916306524401	-0.0220908352459032	0.6447540971488	-0.0178309609466523	0.709790434243906	-0.0531785163199812	0.266762331395167	-0.0190427336032338	0.69104887633733	-0.0362527925066443	0.449172444425146
HIST1H2BE	cyan	0.0901793685878538	0.0593266448655156	0.031681037420693	0.50841590431808	0.41205071511611	2.21682649760094e-19	0.116722138452231	0.0145176744294633	-0.0479167220666062	0.317053216158749	-0.0129973152845587	0.786200452109795	-0.0563248905307515	0.239451804298873	-0.150773562913679	0.00155323724006819	-0.0153070211853593	0.749381140188335	-0.0148566832182516	0.756518416260383	0.0179090885314034	0.708576657436009	-0.0166329502744481	0.728492809606185	-0.0120641333701622	0.801217870670974	0.0091783287632625	0.848099954544514	0.00438652083983964	0.927062586171834
HIST1H2BF	cyan	-0.0265795003606223	0.579047787124592	-0.0249548046491695	0.602468450865373	0.636901294178293	3.30158751415234e-51	0.0141169168608376	0.768287552107295	0.0167674108071658	0.7263854355531	-0.0347553461827645	0.46813544269781	-0.0600213672520114	0.209952864989973	-0.0993126449772175	0.0377407794206531	0.0326778693631726	0.495159912079281	-0.013626364071814	0.776121529276383	-0.00486351914127055	0.919157012062821	0.0310045901728866	0.517515876006024	-0.00841161032789371	0.860653768661433	0.0533056867238533	0.265618685793892	0.0147008903310484	0.758992394504176
HIST1H2BG	cyan	0.0194228740419274	0.685207558962889	0.0431955258420588	0.3671349471192	0.751083498847711	1.21925692011459e-80	0.0666024783892144	0.164089386867288	-0.0164613518020802	0.731185210697052	-0.03135825817179	0.51274766710229	-0.0768545505926929	0.108224125422151	-0.157448737922709	0.000945074164886916	0.0694635012729477	0.146678909940314	-0.0352931655109148	0.461274366271149	0.0563680666467145	0.239091233266455	0.0188181801619465	0.694508069997227	-0.0319890771936885	0.504299852772536	0.0643927659256761	0.178565153160907	-0.00585924202073807	0.902680847741232
HIST1H2BH	cyan	0.150307209692134	0.00160692113602127	0.00261527302470508	0.95647522848023	0.489449451967782	9.14558983971641e-28	0.176845398739774	0.000199314907160694	-0.0789552209767771	0.0988886528701247	-0.0506632742552632	0.290076717867306	-0.0836983025570093	0.0801629580156088	-0.179916702266647	0.000153367506445391	-0.0340655896196014	0.477016653990198	-0.0536910123358157	0.262174009063493	-0.0353290119884079	0.460819064056394	-0.00694907297196938	0.884695492730179	-0.00583032127583951	0.903158843733532	0.020550927909895	0.667984871047408	0.0145446290379744	0.761476282936566
HIST1H2BI	cyan	0.0244862988511146	0.60930030552481	-0.0664926217867199	0.164787580976982	0.605647078134702	3.40955018430919e-45	0.0727262085700952	0.128583802120717	-0.049577199500715	0.300554219025897	-0.00106406608492829	0.982283932819611	-0.0493702403851735	0.30257893918295	-0.0735531222636182	0.124284383586636	-0.0108259046841547	0.821256978125808	-0.0249140977462731	0.603060682214032	-0.0084184817653937	0.860541098712768	0.0227413540448266	0.63504173567087	0.0605323959301684	0.206090548519002	0.0357286910823845	0.455759553415737	0.0499191820190838	0.297228301101713
HIST1H2BJ	cyan	0.114663590290355	0.0163594154857527	-0.032271227517151	0.50054516420034	0.730361528546174	3.48197055987503e-74	0.0247007808550796	0.606168418044698	-0.0183886924657477	0.701141866677257	-0.00324705444506664	0.945975252454283	0.00763636228907825	0.873383008576264	-0.1210133798179	0.0112541560794635	0.0232366939492458	0.627687855457244	-0.0226249470954534	0.63677518354039	0.15291786113337	0.00132694503413212	0.0453546171066504	0.343650641894056	-0.0188099327211955	0.694635241234647	-0.0106986899716721	0.823322620390598	0.00270978047287805	0.954904025973477
HIST1H2BK	cyan	0.124429466704297	0.00913894687017005	0.060308404440133	0.207777080940475	0.723257788530126	4.15478544071041e-72	0.0531937388068005	0.266625257736602	-0.0134290762470932	0.779278616021483	-0.0645170172010032	0.177726855937299	0.0521547296250421	0.276092222101517	-0.184537675507584	0.000102556523211176	0.00318529463189241	0.947001295085206	-0.0702044108123004	0.142408369717485	0.054819375463927	0.252264231456485	-0.0262266609480951	0.584097766611192	-0.0395090950195041	0.409471908906927	-0.0638616483480974	0.182181555953727	-0.0377473466073822	0.430686879887616
HIST1H2BL	cyan	0.196686412469261	3.39609744233264e-05	0.0349063031621354	0.466203985906928	0.726235757520425	5.70079362301337e-73	0.197463588751831	3.15685342387894e-05	-0.0531784454378732	0.266762969779015	-0.0636336767779061	0.1837503217518	-0.0576185405624996	0.228813539141419	-0.190010616404517	6.28680600208634e-05	0.0791351466209181	0.0981197989724769	-0.0334752254552873	0.484690521120271	0.0366796587360454	0.44384743294776	-0.00548122419968875	0.908931356681281	-0.0185360286908963	0.698863545097339	0.045065231297549	0.346741576230182	0.0051960869559218	0.913649830516737
HIST1H2BM	cyan	0.138036141091115	0.00379768940111989	-0.00418124624237265	0.930466978899194	0.619160945522615	1.03616821622187e-47	0.10101691572766	0.0345584283999471	-0.0581416932977689	0.224608082295153	-0.0318908363429019	0.505610649610164	-0.0569602263224842	0.234184493095594	-0.146813395231474	0.00206650142911658	-0.0377732520550053	0.430370393088205	-0.0335826088939193	0.483289752818656	0.0661411119987237	0.167036581294834	0.00247806727824164	0.958756595858499	0.0684122435467155	0.152904880259736	0.0040816123593054	0.932119825930942	0.0613839867582775	0.199769008284171
HIST1H2BN	cyan	0.115787184621064	0.0153302806712505	-0.00165751338873049	0.972406611791793	0.627862576608894	2.13093005942926e-49	0.0700410426844305	0.14334173747674	0.0553628915157563	0.247584885254549	0.000669584758390016	0.98885126071472	0.00971005409228381	0.839416082244014	-0.116621282236825	0.0146034726210629	0.208743399849458	1.05877142646891e-05	0.0151652407581633	0.751625903715486	0.0795799338670319	0.0962395601652576	0.0613359547622122	0.200121760851778	0.0374643592457932	0.434152890081902	0.109263902352139	0.022193448282698	-0.0245456508227114	0.608432924554801
HIST1H2BO	cyan	0.116183529531963	0.0149810519745561	-0.0274328703575903	0.566919238608105	0.799739137540246	1.1536463412163e-98	0.0803452718745781	0.093071622123189	-0.0262906491443247	0.58318042662218	-0.0463942313743905	0.332691710710566	-0.0359378953697881	0.453123719715936	-0.126040640155017	0.0082701625692483	0.0116213575041942	0.808369390820565	-0.0254659646669339	0.595054086641046	0.0503839941324304	0.29274727202121	0.00226598172974404	0.962283671348804	-0.00567973182537383	0.905648315943029	0.00869174781728035	0.856062712106285	-0.00705680333302926	0.882920688453637
HIST1H3A	cyan	0.0361958726479513	0.44988521939521	-0.0191474169664999	0.689438442262421	0.582205145995007	4.20921089913729e-41	0.0116494753239909	0.807914762679698	-0.0289777831837728	0.545275968884947	-0.0182943314356839	0.702602420430834	-0.0237449675348092	0.620180077142917	-0.0882958122338344	0.0648601083877836	0.0017844752384421	0.97029395830497	0.0536846276329339	0.262230834341669	0.193007344366447	4.7807241187823e-05	0.0340895727891378	0.476706315328958	0.0423981968847404	0.376053651079875	0.0212626240343049	0.657207219216372	-0.00408537994792999	0.932057319274312
HIST1H3B	cyan	0.083558775031638	0.080669570907227	-0.00193550971413516	0.967781006494349	0.812823436813217	2.20680820420396e-104	0.0468198259122701	0.328270981678459	-0.00234445460769027	0.960978543638324	-0.0428579530702072	0.37089479050256	-0.0351303445077617	0.463345578616274	-0.122918078256933	0.0100267734181775	-0.00919550132286035	0.847819207613245	-0.0199828032724533	0.67663770561139	0.0311402199746561	0.515684593492546	0.00678807512992724	0.887348924688277	0.0314051484683812	0.512117202028446	0.00332815498022911	0.944628029889066	0.000354231741855477	0.994101822784495
HIST1H3C	cyan	0.139659305519703	0.00340200160286743	-0.0411448726490308	0.390339696788105	0.617526662180938	2.12015619819282e-47	0.110847121160994	0.0203201223831741	-0.0582219529630412	0.223967802361992	-0.03780254278264	0.430012710429022	-0.0575145494406399	0.229656103428208	-0.16970452999073	0.000360523719460759	-0.0161929614007428	0.735402901909083	-0.0271926217289168	0.570321483022106	0.0446513424632843	0.351192877557797	0.0109091123628045	0.819906564677121	0.0283577142799979	0.553913481532912	-0.00986489331970427	0.836890934474415	0.0227780134523071	0.634496242319547
HIST1H3D	cyan	0.00610625804039867	0.898599668744417	-0.0342293938329873	0.474899247468333	0.791277306196997	3.45710768011409e-95	0.00968296607577579	0.839858008928936	-0.00361438138712691	0.939874592813877	-0.0570883336376153	0.233132395383784	-0.0667959548708229	0.162865150287449	-0.137870202953297	0.0038404034886616	0.00604610429312738	0.89959328221344	-0.0591442575268231	0.216703224854043	-0.0106602515053098	0.823947003749479	-0.0202621958034367	0.672377006324034	-0.035451999820347	0.459258845099158	0.0377491220344973	0.430665185203659	-0.0142179129019498	0.766677570781265
HIST1H3E	cyan	-0.0600316423698493	0.209874695514831	-0.0179173482186205	0.708448379379642	0.566274665574518	1.66293927109012e-38	0.0419425262033098	0.381209993023212	-0.0165719275266781	0.729449883581259	0.0405850179220226	0.396826022006817	-0.0806505107513183	0.0918316577332155	-0.0694023077977115	0.147035942068511	0.0564397986981214	0.238493030964402	-0.0520305743515953	0.277238560512059	0.0185611685583737	0.698475065951376	-0.00985824392552524	0.836999339855786	-0.0133602748305216	0.780380463500323	0.0506671780604088	0.290039504779238	-0.0304675270877032	0.524800134350704
HIST1H3F	cyan	0.103068665749805	0.0310329607065026	0.0023228852300063	0.961337266166309	0.536253647128005	5.60045498151219e-34	0.101777999162455	0.0332128028279624	-0.050022645331679	0.296226928653887	-0.035321436043445	0.460915268665252	-0.0447123299552507	0.350534710433521	-0.0973749422572082	0.0416574794850516	-0.00301354392789346	0.949855119504152	-0.024938501797555	0.602705604354515	-0.00155275777685335	0.974149897963726	-0.0169662282166758	0.723273190630097	0.00566668606167361	0.905864026071798	0.0134030261079879	0.779695754409817	0.00633903034797714	0.894756265626588
HIST1H3G	cyan	0.0649157338271908	0.175056519529854	0.00402232374702282	0.933103515857338	0.706756134916786	1.58847051539697e-67	0.0409366108853636	0.39274502453089	-0.0297706969534421	0.534328699697382	-0.0421875455654839	0.378432014343124	-0.0476604982119952	0.319650878151934	-0.141316915301518	0.00303687688578177	-0.0200860870743138	0.675061430140309	-0.0463928158275066	0.332706477889033	-0.0285850322222058	0.550739221721901	-0.029308010077269	0.540703279195315	-0.0154070417070909	0.747798818258552	-0.00572790731374621	0.904851800284353	-0.0123437637988841	0.796709900363923
HIST1H3H	cyan	0.091077915422351	0.0568278280233099	0.0370734004166061	0.438967650914916	0.784675034959623	1.38392221555733e-92	0.0434460402845948	0.364360107193893	-0.00503722911259234	0.916279949811995	-0.0616803441449162	0.197602532238112	0.0285476179058261	0.551261060095346	-0.138277750317909	0.00373626586378661	0.0462171787331026	0.334542020751704	-0.0324429049687493	0.498267832116564	0.0876700967968744	0.0667896476233539	0.0168793568254231	0.72463249922306	-0.0311566579592136	0.515462874655357	0.029885543545624	0.532752299754004	-0.0297327573668406	0.534849978746905
HIST1H3I	cyan	0.129599371912416	0.00660706754891168	-0.0986261832190893	0.0390910414414355	0.650241452032894	5.42476178806723e-54	0.0512264401659517	0.284741408701039	-0.0494415695968835	0.301880093410335	-0.0250666793797198	0.600842168504683	-0.0235011617398169	0.623776507521344	-0.122428250301645	0.0103305053796422	0.0147089294610507	0.758864673362161	-0.00629135451537661	0.89554326421773	0.067558795963613	0.158105057752696	0.0466849133428159	0.329668214520355	0.0521967544714645	0.275704933170831	0.0312691198675377	0.513947289746354	0.0421440585342501	0.37892415252478
HIST1H3J	cyan	0.164671547206627	0.000539931898799333	0.00337583260145556	0.943836094135393	0.499849240397744	4.59793290635098e-29	0.153566844210188	0.00126468680778523	-0.034923261055254	0.465987289726223	-0.043894790603142	0.359422256465541	-0.0240211686364056	0.616116689719421	-0.160324502858075	0.000758355578647463	0.146892296495005	0.00205491671806544	0.00732409197574022	0.878519787749074	0.0828549141382438	0.0832648702586548	0.0469921007632595	0.326492376425812	0.0660569867010361	0.167578217907541	0.0487906861389684	0.308296832731149	0.0108292355280226	0.821202910245625
HIST1H4A	cyan	0.0540737725783968	0.258782837416579	-0.0278457032500079	0.561095713756923	0.497394402058834	9.40004251225619e-29	0.0664294148819125	0.165190301696747	-0.0327780149582921	0.493838410225892	0.00997206100976798	0.835144201767006	-0.0402422664708154	0.400828838845441	-0.0455094248373452	0.342004360258689	-0.00740524512308893	0.877184336808931	-0.00923739689192213	0.847134355435635	0.0880830097682767	0.0655111254130464	0.00498190787409668	0.91719608813677	0.292251652116838	4.50206698179713e-10	0.0586015195860433	0.220957388656303	0.0348063090555068	0.467482892130816
HIST1H4B	cyan	0.0505537931195063	0.291121653069329	-0.0258631604704684	0.589321596661913	0.661774985759742	1.62766573439082e-56	0.0373863065019894	0.435111693264429	-0.0283373322750578	0.554198530608255	-0.0200370390073636	0.675809805257215	-0.027802787663652	0.561699745911317	-0.0674707866295035	0.158648812621746	0.0495853290077861	0.300474870615495	0.101922114990317	0.0329630971376426	0.0656626591280497	0.17013461089692	0.0156035321006756	0.744693432580765	0.0982215021181328	0.039906037539294	0.00214632614693635	0.964273925100208	0.0270482500109545	0.57237063501622
HIST1H4C	cyan	0.0990148984516452	0.0383215082467283	-0.0112273026944576	0.814747455976627	0.624921450794241	8.02954739693378e-49	0.0741372405131177	0.121315310518963	-0.0462095199242781	0.334622208927656	-0.0421822469928769	0.378491956744263	-0.0306549892790338	0.522251628493355	-0.107480648195485	0.0244810072488078	0.0121189145554265	0.800334208941394	-0.0178218291984385	0.709932351506875	0.0316360751882215	0.509018158039016	-0.0101873101520513	0.831638298764187	0.0118848663313325	0.804111349469423	-0.00985844769247045	0.836996017788016	0.00388490854254952	0.935383835934918
HIST1H4D	cyan	0.112015773252077	0.0190269895102545	-0.0194544058697735	0.684723869772821	0.76998620266153	4.11688011579293e-87	0.0990035924242702	0.0383437080427382	-0.0426535589887146	0.373182840556889	-0.0377378158225474	0.430803351320977	-0.070805607955491	0.139013572312603	-0.139937260625863	0.00333812298521362	0.0625784187304538	0.19114200953082	0.0359207324597816	0.453339637429917	0.002777420565033	0.953779604721838	0.0133687680587103	0.780244421507298	0.0789199143786202	0.0990400851705127	0.0171157455588414	0.720935676067102	0.00416621181275272	0.930716369182928
HIST1H4E	cyan	-0.0184688280522095	0.699902362871346	0.0119678873114324	0.80277100535187	0.689330779043558	5.07281508082525e-63	0.130913381753436	0.00607320983536969	-0.016273508231021	0.734136285845895	-0.0436921905269241	0.361646368141878	-0.0807415729936176	0.0914643105981918	-0.0989318487953737	0.0384848333326856	0.0901745890926881	0.0593401755189115	0.103430829110949	0.0304437341281585	0.049004536253272	0.30617874565211	-0.00672732793862701	0.888350437846704	0.013238985978071	0.782323961359434	0.102527850486968	0.0319309942806269	-0.00478107433204655	0.920522871383646
HIST1H4H	cyan	0.0835300377429117	0.0807742347417691	0.139087572798617	0.00353689434862608	0.621810669539152	3.21651365508541e-48	0.0791591157372014	0.098017734896024	-0.0274574579249562	0.566571593114321	-0.0457650437319645	0.339297040827746	-0.00658362408468797	0.890720326649981	-0.167599197327358	0.000427473063470367	0.00588357260729449	0.902278744141001	-0.0600077525493191	0.210056473199163	-0.0122715597201403	0.797873274140523	-0.0410828165024477	0.391055481896812	-0.0551776862186344	0.249172541711427	-0.0700037913180419	0.143555218279166	-0.0435351043360399	0.36337673939927
HIST1H4I	cyan	0.162513656108075	0.000639783665006471	0.0591319604206639	0.216798958765994	0.727668237555498	2.17231341397965e-73	0.0958961955850762	0.0448724322680973	-0.0208809595217595	0.662978344724228	-0.0524181199733616	0.273670990779807	-0.000592535283200264	0.990134082693042	-0.207221367173976	1.23128432426849e-05	0.0411324120655115	0.39048335937887	-0.0553264268448728	0.247896916214593	0.0901726507846079	0.0593456635568663	-0.0131967513055891	0.783001036342253	-0.0455937476173265	0.341109759864843	-0.0394369865357107	0.4103278932791	-0.02924709491694	0.541545339520099
HIST1H4J	cyan	0.0985379191487847	0.0392675868617	0.03005514432877	0.530428632944713	0.625611795251236	5.88865742319788e-49	0.0730560614999379	0.126855170204388	-0.0726964127910923	0.128740844361091	-0.0494004528019449	0.302282803149088	-0.0345584483093853	0.470661325124025	-0.155738643204083	0.00107536675734953	-0.0014496900635446	0.975865215197528	-0.0359851782094202	0.452529178050086	0.0292528131243295	0.541466266178754	0.0411319996109057	0.390488115265143	3.77764471547358e-05	0.999370993186389	-0.0107826703624102	0.821958855387972	-0.00618589973916813	0.897284399204463
HIST1H4K	cyan	0.105551087765493	0.0271828750246696	-0.0627391470006227	0.190002302728778	0.57548851788591	5.4494454464989e-40	0.0641163479488373	0.180440596574933	-0.0416854086602534	0.384138514202313	-0.0259658441103564	0.587843764911679	0.0601309369644006	0.209120378905728	-0.131111807258652	0.00599604948786701	0.117539956302492	0.0138381625436241	-0.0230985085155668	0.629735712653706	0.0480548997845311	0.315658078432654	0.136684090553454	0.00415860680076417	0.00974304896582317	0.838877856469432	0.0226594482057589	0.636261210846169	-0.0366699305190355	0.443968387725505
HIST2H2AB	cyan	0.0682456264465811	0.153909780718291	-0.0741093255128281	0.121455932963808	0.688183652282688	9.78580701762828e-63	0.077781775286442	0.104021196605386	-0.016956692332248	0.723422359706893	0.00248904935251553	0.958573980471388	0.00442631905533462	0.926402701558318	-0.0963557841753046	0.0438516201966716	0.0466459776104079	0.330072168293859	0.0289495572621271	0.545667701965202	0.147449782751429	0.00197474067145531	0.0678307588697844	0.156433656867611	0.03398028629967	0.478121358979741	0.345944172510548	9.2866083594525e-14	0.00249869803685033	0.958413539142162
HIST2H2AC	cyan	0.202466628817675	1.95909917176434e-05	-0.0315652767815848	0.509967232975278	0.542963180052142	5.96635235294737e-35	0.193215393059461	4.6899569502331e-05	-0.0943520825372346	0.0484495233490495	-0.0585779090865974	0.221143800540143	-0.0732988054079351	0.125594597907344	-0.209655816508883	9.66655781182468e-06	-0.0166287058726703	0.728559364703451	-0.0188256231779605	0.694393309925672	-0.00428779415047553	0.928699764500549	-0.00533430131215056	0.911362259130118	0.00278527929562698	0.953648970297668	0.0462407715636638	0.334295080019584	0.00386139861494829	0.935774022047718
HIST2H2BE	cyan	0.0471513869983288	0.324853431233702	0.00903767173014071	0.850400216850296	0.469393910379811	2.20521531331552e-25	0.109699649371117	0.0216634886883374	-0.0246677266039331	0.606650611532774	-0.00772370535902399	0.871947175836449	0.102672202665357	0.0316891491895724	-0.121773918097164	0.010748962368722	0.028434281318453	0.552843305739267	0.246762704668303	1.68862511381024e-07	0.225231207567378	1.9207561125051e-06	0.0857553316549969	0.0729886875003435	-0.0135335742304203	0.777605937590779	0.377544076571537	2.75348127152322e-16	-0.036981015730729	0.440109841587551
HIST2H2BF	cyan	-0.0660915345885225	0.167355624148592	-0.067396731778775	0.159107443383632	0.401116318786367	2.32105475390766e-18	0.0799498647859927	0.094697743134608	-0.0073989174457904	0.877288452185756	-0.00437902295400637	0.927186912419526	-0.0046753621469317	0.922274541606349	-0.054826593224886	0.252201691063436	0.0103039465304491	0.829739955072902	-0.000474244940065107	0.992103585724849	0.011625502990714	0.808302359702887	0.0395770270178504	0.408666471799753	0.0017405057927277	0.97102558999621	0.424119893113396	1.49827350419118e-20	0.00481174612355143	0.920014705729686
HIST2H4A	cyan	0.130791281882932	0.00612113180439088	0.078476557605136	0.100957412742084	0.606608994236789	2.27771509656977e-45	0.0869191995677713	0.069167133959055	-0.0650514997706924	0.174154094281387	-0.0573355882330838	0.2311112408938	-0.0127494629486087	0.790181591644743	-0.219948439105092	3.36709482664814e-06	-0.0267799304455448	0.576188281046586	-0.0180348608766329	0.706624229330453	0.107286190997584	0.0247423576767417	0.0378975817403721	0.428853330965243	-0.0605417544109141	0.206020300609403	-0.044344422683417	0.35451694096662	-0.0443031894707412	0.35496501701103
HIST3H2A	cyan	0.18690294743065	8.31479437397921e-05	0.0310083121914897	0.517465576342976	0.390414771914483	2.12839425167037e-17	0.0764921390597893	0.109902827061002	-0.0543806629985217	0.25608582680176	-0.0378940997753519	0.428895775435055	-0.0414010423270586	0.387393322261751	-0.226595358851859	1.65787973398815e-06	0.0743446101546649	0.12027465100764	0.0781194354939354	0.102523144164971	0.0577801280994093	0.227508668627905	0.146670524999723	0.00208763046239929	-0.00898066867585383	0.851332790022079	0.19158689320462	5.44623705237154e-05	-0.00733306862805313	0.878372051523441
HIST3H2BB	cyan	0.0372777068352436	0.436447760136101	-0.0512059861950898	0.284934019727387	0.335635776586398	5.40934147079466e-13	0.0975270548963291	0.0413380782809595	0.0145227654560123	0.761824016756152	0.0942793055002767	0.0486238459646879	-0.047010547584143	0.326302297739766	-0.0682329326702693	0.153986543976756	0.0876485252814618	0.0668569993802324	0.0678177125840859	0.156513529178822	0.0386372537707436	0.419892188926714	0.150018297474991	0.00164102741902188	0.0333573863397061	0.486230198500885	0.467576791231367	3.56142366008502e-25	0.0139268311108749	0.771320413654976
HIST4H4	cyan	0.0649139250829261	0.17506856553641	0.100161529993395	0.0361259067242868	0.349507814177703	4.97333188509315e-14	0.245829670945941	1.88536694794702e-07	-0.0253659130768438	0.596502061811587	-0.00327282686589394	0.945547110330408	-0.0788463312935812	0.0993562805670992	-0.0902538433496317	0.0591161377576691	0.0891470579290692	0.0623089136493153	0.0560587655199995	0.241682696371901	-0.0150342254646539	0.753702090251212	0.0822328043597501	0.0856144688329306	0.0408805285296674	0.393394276897035	0.240165218083285	3.64621272402899e-07	-0.0215445538480666	0.652957195079124
IGSF1	cyan	0.0962120591637519	0.0441687330135633	0.00531080896888196	0.911751027340596	0.20453909300227	1.60220046224231e-05	0.111103097876881	0.0200305233282929	-0.0412162223833461	0.38951769641411	-0.0168238003812871	0.725502265356105	-0.0232129879460637	0.628038967285167	-0.0862775091371842	0.0712533434530174	-0.0112557205871265	0.814287076561511	-0.00589982989488023	0.902010079213772	0.00707819258918317	0.882568380452635	0.191168029362886	5.65860667388061e-05	0.00710619849892679	0.882107122838764	0.0331226470282939	0.489305123732327	0.0221459205782444	0.643929287590028
KRT83	cyan	0.0397393311477334	0.406745919401704	-0.0960353567480293	0.044561248190027	0.246158178946228	1.81370287381736e-07	-0.0498123013825413	0.298265113791642	0.0160540763654549	0.737588581778199	0.000215794024839146	0.996406875738981	-0.00650019926413956	0.892096573036377	-0.0151150535971085	0.752421003999382	-0.00638753622469353	0.893955671198269	-0.00891305809230599	0.852439171535075	0.0284107810619477	0.553171660797737	0.0255526692215562	0.593800568550149	0.0360193532857303	0.452099728987135	0.0241988788675981	0.613508444497213	-0.0141714124761148	0.767418711425665
LRTM1	cyan	0.103655900617478	0.0300823975001589	-0.0463691005566766	0.332953941561188	0.26151605609201	2.78505031345305e-08	0.0553692442315107	0.247530552621334	-0.0209331911098382	0.662187365985804	-0.00984331755138084	0.837242696455032	-0.0257464717172508	0.591003061160269	-0.051185983372299	0.28512246730013	0.00562796433397286	0.906504325865637	0.0569781265045044	0.234037284405995	0.0539526295565573	0.259852845614895	-0.00535220161007178	0.911066046300695	0.167874568637442	0.000418102077951039	0.00592853302031661	0.901535763995559	-0.000185513408720431	0.996911066856371
LSM2	cyan	0.355331855828557	1.76176336710115e-14	0.0716412347899873	0.134398605628144	0.357116886438637	1.27626510154031e-14	0.0987489006295129	0.0388466992735653	-0.0997619452857094	0.0368785911905947	-0.0756065263804581	0.114091313350526	-0.0962884902427123	0.0439998572583604	-0.342743868110961	1.61617598068452e-13	0.22174020780917	2.78764070463039e-06	0.0677953148901639	0.156650724798474	0.173269868078373	0.000268953029519921	0.0753490422518458	0.115332291356112	-0.0178148409289786	0.710040963560447	-0.04539168271637	0.34325601425856	0.0222082049629663	0.642997210602876
MAD2L2	cyan	0.124440083615204	0.00913296586561563	-0.180068916547881	0.000151371573763305	0.231682429034349	9.49872583144197e-07	-0.0284724010399378	0.552310884288027	-0.00800626165202902	0.867305135974189	-0.041771208791874	0.383159744963763	-0.00138363325788684	0.976964632788175	-0.144891695113964	0.00236775511883809	0.270590176218082	8.68737443855493e-09	0.0689702167267084	0.149575842257321	0.104670073896767	0.0284994316269784	0.103457568433089	0.030400612438448	0.0743957440367001	0.12001911533875	0.120442034902929	0.0116473850624616	-0.0281656426789652	0.556602501632871
NME1	cyan	0.464650613985604	7.66029085067444e-25	0.0869155905017776	0.0691787260862125	0.36221282229632	5.02772191056258e-15	0.203325645685393	1.80286264590968e-05	-0.13276761313685	0.00538571105746297	-0.113864673789656	0.0171274958640374	-0.0731015091054669	0.126618416461098	-0.436865105450453	7.72133875554126e-22	0.145106239748204	0.00233223934113103	-0.0463080861248482	0.333591157922673	0.0866819599239735	0.0699325253487445	0.12201617745117	0.0105923139267108	-0.055605219496571	0.24551822700894	-0.0731949778710901	0.12613258000843	0.0232240701168472	0.627874817769998
OR2B6	cyan	0.109160280718098	0.0223211151555397	-0.0808307934489436	0.091105535790918	0.610493868014418	4.40361120619634e-46	0.0567605205200447	0.235831281448724	-0.000839623185270456	0.986020341528817	-0.0235050468533829	0.623719126962072	-0.0201756789826589	0.673695264001814	-0.0939781518321521	0.0493507876678534	0.0282575692853803	0.555314729650235	-0.0112107819473386	0.815015126952394	0.072317072361087	0.130753209565391	0.0338985919073368	0.479180632341773	0.0242535775174202	0.612706613007851	0.0372840168348435	0.436370065827599	-0.0160970715584908	0.73691172520588
OSBP2	cyan	0.011004399222301	0.818360766596436	-0.0625953042057212	0.191022041294171	0.280607348387911	2.2814253438874e-09	0.0582437120524205	0.223794441240642	0.0110040767406017	0.818365996896537	-0.0409229278081329	0.392903370604725	-0.0129748768791352	0.786560642481921	-0.0517219084977086	0.28010249151417	0.039262117181324	0.412408125713705	0.0270241708192013	0.572712743819577	-0.0129178226767762	0.78747670450813	-0.00286059266544192	0.952397111613776	0.00728219770777662	0.879209332193807	0.0649010128474333	0.175154577289943	-0.0373486870865296	0.435574246353163
PADI1	cyan	-0.00750866474437105	0.875482975439024	-0.020608871600421	0.667104800528176	0.232719088630497	8.46618605843032e-07	0.0981967526029202	0.0399563438963089	-0.0559064156459478	0.242966367484769	-0.000619218675934018	0.989689819092498	-0.0455897349743594	0.341152297080917	-0.0677860329395756	0.156707607411679	-0.0537541979753018	0.261612099869561	-0.0473809424204543	0.322500867682706	-0.0416179832785749	0.384908741380826	-0.0369749336495852	0.440185096473787	0.0322244775136124	0.501166262747613	0.0030497022307137	0.94925425554513	0.0199379910782983	0.677322051053871
PHOSPHO1	cyan	0.125385510859032	0.00861412357325771	-0.035138503656719	0.463241664999003	0.190901734362234	5.79766089397155e-05	0.0967946211773623	0.0428952081796995	-0.0358749391935043	0.453916021962219	-0.00547439533657318	0.909044324511848	-0.0180048744236342	0.707089550260437	-0.0456480879416423	0.340534042349456	-0.0205414957313412	0.668128173617029	-0.0237041578155254	0.620781442538432	-0.0408489439478448	0.39376020924009	-0.0306888370161969	0.521792152752337	0.0250796639202814	0.600653545024133	0.022451621135797	0.639359901083632	0.0172887445593324	0.718234295676942
RERG	cyan	-0.0144672899282028	0.76270655361346	0.00236944235044064	0.960562979778941	0.25628147072245	5.34745936617409e-08	-0.0539662171968469	0.259732679635512	0.00437392338589167	0.92727147195721	0.00208229531554334	0.965339053835988	0.0103836779866672	0.82844283544052	0.0112567307158702	0.814270713311667	0.0286113932122522	0.55037169578823	0.066387569502175	0.165457324031733	0.0666671733570828	0.1636792581759	0.0229045044520248	0.632615571427615	0.0749011382438342	0.1175161999951	0.0590284515707572	0.217605985227766	0.000422268252997146	0.992968999734193
SERPINB7	cyan	-0.149837859253033	0.00166266372375208	0.0579282024548166	0.226317570230383	0.174039261175498	0.000252282100295952	-0.0734127715583464	0.125006135777567	0.00949911950433006	0.842858691335793	-0.00543637833817677	0.909673261735797	-0.00732457791490124	0.878511790136568	-0.0159528787785092	0.739182495695228	-0.0538753721826927	0.260536821144006	-0.0447317763036002	0.35032501259871	-0.0535613055221888	0.263330092315801	-0.0435655478999779	0.363040987906598	-0.0248048551725658	0.604651305168275	-0.0553173979718937	0.247974219311632	-0.0230316873416506	0.630726997446222
SLC14A1	cyan	-0.013673762226465	0.775363589819421	-0.103399470166559	0.0304943724437225	0.156675198343139	0.00100209147749297	0.0136559134658557	0.775648982690826	-0.00396149704289602	0.934112830911467	0.00884051065975082	0.853626661618617	-0.00114222849006917	0.98098281248383	-0.0142887084977153	0.765549613493586	0.0147800546260804	0.75773496299546	0.0307435495589313	0.521049880168005	-0.00404471074719167	0.932732068798174	0.00767889025422512	0.872683839135105	-0.00106869084147356	0.982206946068708	0.0197991820139421	0.679443544224843	-0.0100409366137347	0.834022021176189
SMOX	cyan	-0.0228265547714805	0.633774250005258	0.0314121168719763	0.512023542525696	0.279821051875388	2.53885156410584e-09	0.136196138037085	0.00429629346478111	-0.0265621567156343	0.57929553819226	-0.0699221470373633	0.144023956706749	-0.0745027627951795	0.119485672918007	-0.122498703576144	0.01028632232592	-0.0752378423643443	0.115871493510366	-0.0886316571358249	0.0638435019412966	-0.0576357011734914	0.228674710303201	-0.0852340102919494	0.0747554113190614	-0.00643430251634394	0.893183890718532	0.0049510232785897	0.917707595177387	0.022074060705926	0.645005354102068
SNRPG	cyan	0.434246248229637	1.43482386085278e-21	0.214717910129239	5.79156230206241e-06	0.397134784645629	5.34350447290399e-18	0.254423981335046	6.71726154206664e-08	-0.139533230827676	0.00343133957452431	-0.117499943554451	0.0138707456156162	-0.135767332611029	0.00442067676284998	-0.455598125963826	7.81949840277936e-24	0.108286075143867	0.0234237420793813	-0.0335441537725287	0.483791130579788	0.0309954502642736	0.517639404175433	-0.0037193839509478	0.938131313753464	-0.0644481169827225	0.178191349827104	-0.118660156081712	0.0129528891348631	-0.0217364590086504	0.650070666903503
TMEM106C	cyan	0.239037672914168	4.14971876858379e-07	0.0677341676939482	0.157025740699441	0.256313120434745	5.32663739779662e-08	0.0814412792710455	0.0886807994280769	-0.065212348270324	0.173089433791564	-0.0575852484024358	0.2290830422478	-0.0383737404726214	0.423072012189218	-0.263600719294639	2.13928822196788e-08	0.162613036469726	0.00063483235478779	0.0423612742569876	0.376469860865013	0.102276228885762	0.0323563269464462	0.0582665584909534	0.223612519825351	-0.00701913836389293	0.883541134021184	-0.0263050276531889	0.582974387297089	0.00045855546278875	0.992364815247295
ABCA10	green	-0.0996922442332135	0.0370112388293923	-0.0819307747480724	0.0867742853664189	-0.0157218184867725	0.742825992196656	-0.027790502056742	0.56187272213874	0.0170276083663778	0.72231327683745	0.0921365622516916	0.0539964065607434	-0.00300269431144413	0.950035419572214	0.0949439807481313	0.0470510871458953	0.00380198856842251	0.936760098280373	0.0709224816985692	0.138360887779406	0.00825085669521922	0.863290424087965	0.0228453901182749	0.633494190922195	0.114134791162882	0.0168643482666977	0.0329707336593662	0.491300633667046	-0.00536990669160566	0.91077307601354
ACSM1	green	-0.0354315316402401	0.459518298925315	-0.138084570526497	0.00378530455434775	-0.0617721008337742	0.196935245204588	-0.130192573683931	0.00636106108397707	0.00598250031672635	0.900644056790772	0.210536899226377	8.84981553899192e-06	0.0496987363903821	0.299369403814916	0.195301247287992	3.86561969170336e-05	-0.015173510821289	0.751494908747744	0.046670469850006	0.329818026860794	0.0535772438678404	0.26318784442177	0.197115502593744	3.26196417721365e-05	0.225572027426903	1.85156934527527e-06	0.0856384819724326	0.0733816936895724	0.00875141380107436	0.855085492462412
ACTN2	green	-0.00713001143421601	0.881714954889802	-0.0937199750302857	0.0499812027868392	0.003347569946309	0.944305536414169	-0.0489436608598029	0.306780707421825	0.0115430343185422	0.809636113192812	0.0549925801346153	0.250766420680018	0.032846869204367	0.492930915338515	0.0606543578520942	0.205176419911202	0.0241546012363044	0.614157851195378	0.0817789308584175	0.087362134482053	0.0550776511781416	0.250033027280309	0.0965606134743625	0.0434030000972008	0.0910686092938069	0.0568532535091729	0.107876631082177	0.0239561683810071	0.0731245784098672	0.126498370983577
ADAMTSL3	green	-0.172796473880351	0.000279715914022709	-0.147359844935525	0.00198747858195065	0.159594447360303	0.000802216464319607	-0.0949070458965906	0.047137349555935	0.0325872459942343	0.496357381145353	0.118942688241902	0.0127376503702646	0.0619690065425406	0.195508830508959	0.160697115554143	0.000736834879908666	0.00246820390925217	0.958920610697141	0.146284393499855	0.00214572716842025	0.0159647024769988	0.738996208603567	0.0137864771502099	0.773562033616688	0.10050710708625	0.0354855178104466	0.0750822445040706	0.116629291165182	-0.021853383119287	0.648314519430464
ADGB	green	-0.207913330440476	1.14977865398983e-05	-0.103672858612002	0.0300553220482859	-0.0647790127783222	0.175968803076237	-0.130865402347904	0.00609200056138088	0.0302449191711041	0.527834659053209	0.96106420696499	1.14397387142802e-245	0.0487283938185039	0.308915621727901	0.232093714796802	9.0753843556758e-07	-0.00345765679260618	0.942477105725516	0.0467871317293802	0.328609229691875	0.0217444582586292	0.649950459886737	0.0335892972995011	0.483202578113968	0.236636878803192	5.45386669321346e-07	0.00422158992599365	0.929797793808605	0.0202234434094148	0.672967353144478
ADRB1	green	-0.0741844578979186	0.121077740802453	-0.0507162376389328	0.289572116532437	0.0765077319123203	0.109830180767904	-0.0740944060253852	0.12153114229644	0.0232281555409915	0.627814308947017	0.117170375067577	0.0141416966455776	0.0548283793446766	0.252186216370781	0.0748489634035822	0.117772685604194	0.0582695923039468	0.223588370136581	-0.0181910439065859	0.704202396861666	-0.0294321661143746	0.538989030973666	0.00156603361802387	0.973928961620749	0.013988807765957	0.770331176714282	-0.0371468405074912	0.438060892184529	-0.0431399426850819	0.36775239211877
ADTRP	green	-0.0740678265880784	0.12166521951326	-0.17980099838688	0.000154901177773178	0.0166165109353476	0.728750600933155	-0.162201906011199	0.000655548846838398	0.0298145527524212	0.533726452208904	-0.0146192397566125	0.76028998324846	-0.0101299741485796	0.832571844498093	0.0930449002608528	0.0516614621543298	-0.0498320747530303	0.29807311779848	-0.0179207824793484	0.708395045609799	-0.0317100989827678	0.508026832854328	-0.0304611189848356	0.524887363089989	0.00508075253054719	0.915559265177182	0.00517516079315106	0.913996239874714	0.00550021268589604	0.908617245512876
AGAP11	green	-0.0307148650891018	0.521438968248705	-0.0425185129489676	0.374699355191074	-0.0437937689758345	0.360530183358771	0.0288463060727084	0.547101856337949	0.0456685592781233	0.34031731637409	0.152622412648732	0.00135621112168247	0.00732635665060559	0.87848251571532	0.106291598113977	0.0261170760276313	-0.018036510226853	0.706598638368396	0.0456991796646642	0.339993308867	-0.0227442304732066	0.63499892716542	0.00811812817331524	0.865468561709031	0.0868839173113026	0.0692805269163604	0.0538226755340631	0.26100406696576	0.427752605478564	6.51709146223821e-21
AK7	green	-0.0500204062987969	0.296248575348285	0.134219873156706	0.00489705405958158	-0.0515139153936746	0.282043597303153	0.0337438325432625	0.481190782608078	-0.0111060311402912	0.816712810684433	0.807920646562248	3.45099219749794e-102	0.0432992167666101	0.365984819501271	0.0941514400692735	0.0489313927577922	0.049998596203213	0.296459487850827	0.0966530623451387	0.0432017863953928	0.0658291969096277	0.169051429697956	0.0579610067221672	0.226054296355457	0.0735531628590863	0.124284175294501	-0.0165494199181577	0.729802996567354	-0.00101505340382891	0.983099840233811
AK8	green	-0.0779430355909578	0.103303606381395	-0.0353427969499856	0.460644041745338	-0.0499549458284849	0.296881905367922	-0.0582583060477426	0.223678220141593	-0.0149283842369444	0.755380643390576	0.47441103149591	5.78325731136072e-26	0.002541833695104	0.957696286597797	0.0893798334963945	0.0616258689161689	0.0835705119567005	0.0806268555322859	0.0260527853022065	0.586593836683439	-0.0168066569935468	0.725770725663835	-0.0260376538130521	0.586811289451257	0.0436946860256633	0.361618920761473	0.145399434795931	0.00228448979512643	-0.0150122534531028	0.754050452845353
AKAP14	green	-0.147242276010873	0.00200424322696911	-0.066626251941257	0.16393858671377	-0.047378275331897	0.322528137178686	-0.12033838724964	0.0117200082390143	0.00693869682928564	0.884866465125649	0.90557672859079	1.72902253988243e-164	0.041604764978735	0.385059849563626	0.191457786835283	5.51087987898353e-05	-0.0147714903559705	0.757870965584494	0.040253265676617	0.400700010625256	0.0188658910839793	0.693772560710677	-0.0012511337587753	0.979170019868823	0.0865503425512547	0.0703601333199158	0.000517301466791345	0.991386699724755	0.0228691551379275	0.633140908160168
ALDH18A1	green	0.119330716639773	0.0124471859787662	-0.0192801910112405	0.687397881075277	0.047414761322106	0.322155218240771	0.0446520356441629	0.351185392480239	-0.0871444107487052	0.0684469070776005	-0.108816101356149	0.0227497385419323	0.038802899584191	0.417900520621302	-0.115227910924544	0.0158352122890475	0.0132701036975575	0.781825210234888	-0.0363849889438766	0.447519489460658	0.0439253995446136	0.359086982588945	-0.0250134878923941	0.601615147425856	-0.0315618559470796	0.510013113695943	-0.0232198754954902	0.627936946496231	0.0320113134556236	0.504003409409084
ALS2CR12	green	-0.21746265705077	4.36430664093958e-06	-0.122567947174836	0.010243061294218	-0.0630610102500376	0.187735017415014	-0.0964147099018333	0.0437221621873631	0.0405519162745639	0.397211547182257	0.867305465986038	3.55108750635452e-134	0.0366644235746751	0.444036866060052	0.258142421899358	4.24753979692973e-08	0.00580006196522542	0.90365900070407	0.0521526419771983	0.276111470900687	0.0209788178847905	0.661496715640803	0.0471790364513611	0.32456948193911	0.206250984362218	1.35488608400576e-05	0.0411159793006485	0.390672867638624	0.00665006583974659	0.889624481735042
ANGPTL5	green	-0.188702327126096	7.07594479868668e-05	-0.0461054250174486	0.335713312654034	-0.0399358274562757	0.404427965505362	-0.201654041850024	2.11865025109645e-05	0.129458935609751	0.00666654168927655	0.319525008794252	7.46819489918275e-12	0.0582370725289326	0.22384733015322	0.286270930627227	1.04579658079087e-09	0.117129517540961	0.0141756093837719	0.171138065922444	0.000320676343829429	0.124948131688908	0.00885079765496533	0.0982807659332477	0.0397857943381816	0.349900712918576	4.6401787471528e-14	0.0276231527931585	0.564231481515967	0.00644677279289165	0.892978111703982
ANGPTL7	green	-0.133759739009484	0.00504737102403329	0.0442677402866537	0.355350523419303	-0.0474656418538342	0.32163564277046	-0.132234901179612	0.00557567870553427	0.0203122642159089	0.671614571358143	0.158622240842888	0.000864271205793886	0.0208723042677421	0.663109453374378	0.157889237954873	0.000913958716667661	-0.00838403171807475	0.861105999480158	0.0474245987589244	0.322054718989464	-0.0110751531318559	0.817213410834456	-0.00789605984950046	0.869115077890786	0.116186873806786	0.0149781352184725	-0.0200895024637751	0.675009330059338	0.0220088998717044	0.645981746796347
ANKDD1B	green	-0.0458717185242763	0.338171285972132	-0.0647253701636975	0.176327701640456	0.0301215314892436	0.529520474223402	0.0687982653228617	0.150595828869006	-0.0350359342407907	0.464548913720955	0.410275368078345	3.2651172671785e-19	0.054079785009053	0.258729811374245	0.0706085970272642	0.140119129915321	-0.0983559498486401	0.0396336911060693	0.00301247621724439	0.949872862718742	-0.0158761142093301	0.740392322708154	-0.0344859282486581	0.471593526388575	0.0683099135277162	0.153521461594776	-0.0169683226042508	0.723240429695928	-0.0234925111540572	0.623904279126931
ANKFN1	green	-0.049389238477648	0.302392701266795	0.00491693177440271	0.918272254071718	-0.0798307044396915	0.0951922172707482	0.0459453510218427	0.337395627426958	0.119783713460222	0.0121154971950853	0.23160911982836	9.57614688553269e-07	0.00610681055984906	0.89859054301617	0.0524879391924428	0.273031606038574	0.00425331838239035	0.929271545157123	0.017091611109371	0.721312812520003	0.039769693577529	0.406387236164916	0.00392540514637912	0.934711764168132	0.121339113330703	0.0110352676571374	0.0204321821252744	0.669789847534481	0.0817712597553209	0.0873919171934397
ANKK1	green	-0.147322319330096	0.0019928155267078	-0.00550196115186067	0.908588322769815	-0.0112098834767567	0.815029684689589	0.129739417728997	0.00654823269452287	-0.0498298539976407	0.298094676845432	0.1383649109391	0.00371432912916723	-0.0767665776133402	0.10862974854564	-0.00500246784863338	0.916855595179704	-0.0591220231477061	0.216876343348559	-0.0449938656187796	0.347506536934568	-0.0918949910757617	0.0546319516404824	-0.068013990763007	0.155315122341955	0.0373748428817976	0.43525261535594	0.0270785170823725	0.571940748224023	-0.0153488266176634	0.748719651073863
ANKRD45	green	-0.0266611817731524	0.577881649009907	-0.0674471032838709	0.158795377883244	0.00799706984939767	0.867456074737442	-0.00186025256084099	0.969033116744626	-0.000480075887648587	0.992006500763015	0.413478132010951	1.62103669191932e-19	0.00751008709399154	0.875459580273283	0.0703260851052948	0.141716237229122	0.0521856253994211	0.27580745953218	0.215188829162262	5.51856036022658e-06	0.109737148546931	0.0216183991124333	0.149093723097289	0.00175468467503528	0.0951236390097483	0.0466333753353167	0.160523139586174	0.000746811734645709	0.283697151624265	1.49395497471e-09
ANKRD66	green	-0.170589991060198	0.000335399307215685	-0.0620658827970173	0.194809821036451	-0.0476945065489984	0.319305296727748	-0.15027064213105	0.0016112017246105	0.0156718486338469	0.743614705487744	0.846451003760651	2.07698944140559e-121	0.0582919071792447	0.223410796900001	0.197254508809304	3.21959748327541e-05	0.307917695200388	4.50226851504101e-11	0.0539627991526128	0.259762904426023	0.02184842174136	0.648388997588507	0.00884047283383231	0.853627280857288	0.0753305149121332	0.115421992639348	-0.00864019496495136	0.856907230706195	0.0164443699631265	0.731451837976409
ANKUB1	green	-0.200481213355524	2.37080995516007e-05	-0.0245303378463921	0.608656658825884	-0.0238028073239826	0.61932819287407	-0.11966173600696	0.012204033366566	0.00506497455799422	0.915820517542703	0.457256305683549	5.13586642182435e-24	0.0344298028382384	0.472315680211132	0.13075265197457	0.00613636385592384	-0.0423862016494077	0.37618883614258	0.00373031744683762	0.937949809937637	-0.0167606693021102	0.726491044895388	-0.0309467882969381	0.518297338821236	0.0884629427066626	0.0643525510615967	-0.0448952048649561	0.348565830823901	-0.0010998912959889	0.981687567053879
APOBEC4	green	-0.214768688585738	5.76151665302573e-06	-0.071576062947304	0.134754234952973	-0.0630805743326454	0.187597847474822	-0.163741280182526	0.000581057876508532	0.0254558410999918	0.595200525051068	0.962646476729953	1.60789773442771e-249	0.0599662634269199	0.210372433832543	0.243699454545681	2.42074563254508e-07	-0.0155201912463332	0.746010071574569	0.0425924131539782	0.373869014776188	0.0183403803854484	0.70188952122694	0.00442158434322783	0.926481204042829	0.0799213303641733	0.0948159639115509	-0.0150384190059553	0.753635608024798	0.0130160293642991	0.785900080989877
AQP5	green	-0.0628143487874872	0.189470771343825	-0.040365167084559	0.399390774676607	0.179912398003091	0.000153424304057295	-0.124461071254951	0.00912115278692525	0.00888190860093788	0.852949000213257	0.258528447014664	4.04849724767714e-08	0.0591865461784838	0.216374235861311	0.0920223969503951	0.054295991345229	-0.00524138062212347	0.912900100302786	0.0347298266902394	0.46846239407548	0.0623737219731757	0.192600740171	0.0395719246372708	0.408726935608722	0.0729483284635997	0.127417763972471	0.0168595121391296	0.724943137914107	-0.00226609821483374	0.962281733942559
AQP7	green	-0.122362166368695	0.0103721012040557	-0.0598000359564538	0.211641777240566	-0.0123851429449318	0.796043389827033	-0.0954975747033804	0.0457739298644701	0.0284133403114644	0.553135897309739	0.259091242983046	3.77437391800832e-08	0.0842554617457658	0.0781655846732779	0.184088600162074	0.000106692802899071	-0.000675850703024071	0.988746938166201	0.0581446333139318	0.224584605030523	0.198652829287367	2.82142304164806e-05	0.0862058216987605	0.071489566286198	0.114696032756558	0.0163288727875614	0.0435193383160397	0.36355069343138	0.0175644342755476	0.713936655638292
ARMC3	green	-0.182658224999794	0.000120937479661936	-0.0940479786850348	0.0491814314801592	-0.0430487474314882	0.368766828987336	-0.159288043833961	0.000821314384157961	0.0318787874187984	0.505771537595505	0.962276324680337	1.32475678422644e-248	0.0905887843064725	0.0581770319577491	0.223788438115879	2.24203289401477e-06	0.00815936713588423	0.864791701028228	0.0441937392285187	0.356156125709154	0.0423727605831848	0.376340351077487	0.0716390738737748	0.13441038569983	0.104214792726529	0.0292009847873811	-0.00978352718130068	0.838217661980798	0.0207787281989356	0.664527587295149
ARMC4	green	-0.112879123245595	0.0181183007679404	-0.0460415676979819	0.336383781687656	-0.061185672137988	0.201228381083266	-0.0523111439533605	0.274652624214663	0.0173595070887036	0.717130346778963	0.805902842672168	2.6465916343803e-101	0.0229532252628474	0.631891819580403	0.164538970948225	0.000545623003889677	0.270034234108711	9.34181375212399e-09	0.0825188071944982	0.0845277378239762	0.0557012786194594	0.244702347545072	0.0250789255035841	0.600664271121076	0.135558114256068	0.00448253732324257	0.0687580372057709	0.150835216182849	0.069118278132629	0.148701783262056
ATP12A	green	0.00565524191815006	0.906053259303488	0.247251705239739	1.59357102595726e-07	-0.0761367309857213	0.111568937851642	0.0926995765201619	0.0525390230331702	-0.0213681822740719	0.655614650600343	0.116189505759408	0.0149758400747466	-0.0410264375270557	0.391706471981996	-0.032587817775395	0.496349820984759	-0.0396670701034717	0.407600324087586	-0.0537585624697142	0.26157331712074	-0.0677593158010361	0.156871425273844	-0.0658272192415906	0.169064262362758	-0.0311114733916999	0.516072451685191	-0.073339736117402	0.125383005877319	-0.0212228619450324	0.657807517116869
ATP2C2	green	-0.117970288315803	0.0134919704643284	-0.047835122002185	0.317878996637182	0.0793920125921182	0.0970304201413191	-0.0507333785384635	0.289408935226441	-0.015625094959597	0.744352898168456	0.150526899484594	0.00158142315858759	0.0590936647721419	0.217097287588513	0.0507399364974136	0.289346519807023	-0.0588077469720653	0.219333933792836	-0.0179167581594971	0.708457543089847	0.0410346107897508	0.391612057322648	0.0934038642930275	0.0507622293966798	0.0434119795495581	0.364736613972991	0.139919191161549	0.00334224232433509	-0.00802445658658846	0.8670063708348
B3GALT5	green	0.0743022022266555	0.120486901575396	0.0881320466804805	0.0653606349092403	-0.0617988699347399	0.196740881020687	0.115050876736247	0.0159980536564586	-0.0289163950072718	0.546128121544034	0.0939776731110704	0.04935195042598	-0.0492161339841389	0.304092450309627	-0.036554326353901	0.445407175086538	-0.0201972201927317	0.673366946783914	0.0702744298615498	0.142009757858872	-0.0199870532842563	0.676572815736812	-0.0356475161807059	0.456784613217889	0.0208811580504721	0.662975337558067	0.155240836493305	0.00111629532525479	0.0255481949594828	0.593865225048665
BAIAP3	green	-0.195181166530067	3.90909364202069e-05	-0.246745747939338	1.69201734438205e-07	-0.0163760828459411	0.732524321650393	-0.147020445493142	0.00203622765997967	0.0414064716182582	0.387331023040685	0.519658225900723	1.15392983298766e-31	0.209978859467704	9.35910749350293e-06	0.173711600364132	0.000259260056977173	0.0500927193786651	0.295549994470151	0.44178987030463	2.37282613431938e-22	0.152554795991157	0.00136299189384057	0.439191737497118	4.43247360630764e-22	0.085638865536823	0.0733804008127875	0.0432590276797828	0.366430325997893	0.00823455125425304	0.863557948620511
BPIFB1	green	-0.197311052258699	3.20251352335908e-05	-0.00280896536996616	0.953255247985938	-0.0407567492027224	0.394829532334774	-0.139492616166752	0.003440839494759	0.0163189002191439	0.733422804405846	0.718204794351111	1.13928516482651e-70	0.0343316905491768	0.473579527114195	0.19909790434849	2.70480134704278e-05	-0.018838598056571	0.694193273576626	0.0259553311856379	0.587994989320875	-0.000837240367397053	0.986060011225901	-0.00676304743668594	0.88776152402399	0.0424200957800157	0.375806929885927	-0.0185944805049797	0.69796042725051	-0.00752998206840785	0.875132354088183
C10orf67	green	-0.163855399723607	0.000575860836030224	-0.0936163787828089	0.0502360483880278	0.0442971894350574	0.355030248309457	-0.0742426024491578	0.120785690630281	0.381874690805439	1.17828904819976e-16	0.373031388371446	6.57954616751303e-16	0.0522504365762273	0.275210751788983	0.163303317230883	0.000601409479298553	-0.00833718501334332	0.861874290217264	0.0131371962272185	0.783956057513816	-0.00170285624081218	0.971652080848594	0.0134357850685271	0.77917119855683	0.158040061237336	0.000903524368215318	0.00987224712072464	0.836771048709904	0.110372321482859	0.0208669339313304
C10orf95	green	-0.158069195371335	0.000901521516028301	-0.244807528569604	2.12622032301736e-07	0.00759438241580738	0.874073263924596	-0.261669835810679	2.73159218317883e-08	0.0252117800796909	0.598735841655192	0.75187272971457	6.72420972422731e-81	0.294251268669571	3.38150522391616e-10	0.261092735963524	2.93748594580753e-08	0.0106277131928677	0.824475633523781	0.141275944366901	0.00304545447166642	0.144483946039906	0.00243661735490666	0.0983342338932804	0.0396775736693919	0.0614681412649935	0.199152059299635	0.103398374444138	0.0304961431153726	0.00570830992458545	0.905175804784556
C11orf16	green	-0.0322948375477341	0.500231647087322	-0.024867671236188	0.603736444681842	0.0777778174243422	0.104038858140742	0.00451540273191439	0.924925810120283	-0.0115136389528775	0.810111653488761	0.469054507614735	2.412283069583e-25	-0.00400960907535836	0.933314485267356	0.0607523450326739	0.20444411745215	-0.00734589423506547	0.878160977176986	0.0744709928960333	0.119643838621845	0.0155402947021911	0.745692404500848	0.00389524411232214	0.935212304957658	0.0572161584426754	0.232085951745566	0.0178463930475454	0.709550625476487	0.0777996176067573	0.103941606633653
C11orf52	green	0.0231245334805972	0.629349814776342	-0.0169717810552895	0.7231863328464	0.0481801396548081	0.314397046643826	-0.00196146849898306	0.967349128737006	0.18971469843288	6.45767248653137e-05	0.378300900287692	2.37605048171938e-16	0.0852316309188506	0.0747635539549662	0.027104852309541	0.571566830350828	0.117953759267713	0.0135051255263465	0.17363730924446	0.000260867065123763	0.473955930349704	6.53577081405915e-26	0.158593865052084	0.000866147298455698	0.0853118692103474	0.0744893623668048	-0.00205179532964894	0.965846431388836	-0.0025393943196736	0.957736847221306
C11orf88	green	-0.137255809947972	0.00400236745425121	0.0421340039727758	0.379037994785316	-0.0659221283539811	0.168449238184846	-0.0565637487585332	0.237461844504988	-0.0108757312034436	0.820448258286564	0.843712027289605	7.11570691663965e-120	0.00725164291007392	0.87971229609934	0.146195275865573	0.00215934377798823	-0.0442694091685278	0.355332368589122	-0.00132116248385585	0.978004406358271	-0.0237462058841646	0.620161832981295	-0.0368744927035303	0.441428937035564	0.0716890515312392	0.134138139785592	-0.0393582814649597	0.411263392755224	0.00984023247787509	0.837292996808515
C16orf71	green	-0.205952251240228	1.39525287577337e-05	-0.0597538249828866	0.21199563072723	-0.0619356548916835	0.195749902460628	-0.127386292237603	0.00760182115982335	0.0126146214729678	0.792349790488198	0.910828621926302	1.19619189163362e-169	0.0554312148432093	0.247000975252172	0.213641982889403	6.46445057565045e-06	0.0383959918397424	0.422802962335402	0.0932722658623107	0.0510903648206246	0.0327483821018607	0.494229243601957	0.0238942045188022	0.617983101912474	0.13761420048701	0.00390715466451694	0.0223471779675369	0.64091951860922	-0.00289082696207536	0.951894589948052
C17orf50	green	-0.1499842191118	0.00164509386434635	-0.237654241882331	4.85918949532644e-07	-0.0246045226765551	0.607573102047657	-0.167303148391553	0.000437765476366116	0.0962211400430439	0.0441486401608266	0.172959774711309	0.000275958537630311	0.106368257903819	0.0260088257595855	0.187322402596757	8.00896540880395e-05	0.0190986272017388	0.690188843204936	0.104385351051783	0.0289364517555333	0.0474399744013071	0.321897682276814	0.12796940457682	0.00732750810189142	0.208691312245782	1.06427452752366e-05	0.124150914668244	0.00929711836293757	-0.00199158904606935	0.966848023478014
C1orf141	green	-0.156709941827282	0.000999463944943017	-0.0448044715352148	0.349541812963046	-0.0500463800598194	0.295997529078522	-0.100731133463891	0.0350755521207638	0.0223952529187078	0.640201433452292	0.863190661048971	1.71721989115498e-131	0.0505965275012075	0.290713477940456	0.178922122401263	0.000167029214655526	-0.0129275277290531	0.787320859508756	0.0374482299322796	0.434350923457764	0.025782775246594	0.590479698076416	0.0239085475512912	0.617772131396477	0.302780655359512	9.72689412358293e-11	-0.0125006143117192	0.794184231658043	0.0405125456220494	0.397670378610916
C1orf158	green	-0.220470008927844	3.18750399942969e-06	-0.0969662783551179	0.042525905821985	-0.0719749491543694	0.132588916678625	-0.154943074512669	0.00114145780070374	0.0862553430150171	0.0713263165685541	0.978912103577168	7.10214615473594e-303	0.0584516741113778	0.222142369086749	0.240171494944874	3.64358156200143e-07	-0.0139118267470433	0.771559960770976	0.0369528339918976	0.440458602162893	0.0171364669867725	0.720611927074897	0.00475947830760147	0.920880690502255	0.152532841255036	0.00136520026430055	-0.00816421006437766	0.864712219862748	0.0275796496239312	0.564845428410651
C1orf189	green	-0.179242504366879	0.00016250852738622	-0.0721624738468642	0.131580280426785	-0.0570711968829618	0.233272939306477	-0.141165143487269	0.00306876191668135	0.0130677062047573	0.785070804755589	0.922382515090136	3.19982671449704e-182	0.0463747128654273	0.332895367651788	0.209086587903464	1.02318457334946e-05	-0.0201758476652965	0.673692692809186	0.0276576087710621	0.56374544219189	0.0269462170770964	0.573820946513513	-0.000857808475370676	0.985717589800572	0.0826776747896494	0.0839289069579961	-0.0192549841186815	0.687785103711396	0.017097116389882	0.721226778423867
C1orf194	green	-0.177889358965429	0.000182417373087749	-0.0655876696257891	0.170624040539064	-0.050330887025919	0.293256952511501	-0.117213872565254	0.0141056710957929	0.0159474104301108	0.73926865686764	0.963777623329492	2.23352821668702e-252	0.0404078217193416	0.398892395403577	0.209909623087273	9.42420765381497e-06	-0.0129356785267013	0.787189979490436	0.0398483231982038	0.405459228734901	0.0348735021706586	0.466623291061531	0.011037928555075	0.817817001534496	0.059961381219308	0.210409636836581	-0.00567215495645653	0.905773597712939	0.0231170762136417	0.62946038074054
C1orf87	green	-0.172387580474507	0.000289334727661509	-0.106946795241688	0.0252042776430585	-0.0493347527113041	0.302927027739883	-0.134081596824243	0.00494179649732176	0.0128347391912297	0.788811216466758	0.837579085874913	1.52785773887551e-116	0.0422131594055824	0.378142328813412	0.196888324403356	3.33234233547501e-05	-0.00547924609867585	0.908964079623248	0.154900804008585	0.00114507193539924	0.021189636481137	0.658309298729493	0.00896852801055601	0.851531438800665	0.111106419875028	0.0200267887080854	-0.00878487677868523	0.854537526947922	0.0158720475942198	0.740456431365251
C1QTNF8	green	-0.103974708687474	0.0295768635497803	-0.114317248154242	0.0166886066445289	0.000543164737065286	0.990956082674754	-0.00987128062702297	0.836786804813559	0.0278348565378422	0.561248350451016	0.532436817281611	1.95793044493997e-33	0.0164432060785697	0.731470112998334	0.114299641481882	0.0167054951589163	0.0472137921553316	0.324212782652196	0.0528448279905082	0.269779228801286	0.0476559039056104	0.319697582655328	0.0433537139184784	0.365381242653695	0.671987369996253	7.62652112388703e-59	0.0618317194949551	0.196502559394561	0.0403912214430501	0.399086309651798
C20orf85	green	-0.210459625797155	8.91873009117422e-06	-0.0587198256716	0.220025017623627	-0.0596533730358472	0.212766295360448	-0.153989847422677	0.00122556616078029	0.0168473585521059	0.725133406306058	0.965000828702687	1.42894574455225e-255	0.0528083124748498	0.270110778195233	0.222773191337728	2.49828252239023e-06	-0.020938863247825	0.662101491496797	0.0272926558195884	0.568903687523967	0.00726506003996881	0.879491430149413	-0.00602508477686286	0.899940517500953	0.0726136090789993	0.129178051239132	-0.021548537454872	0.652897223091142	0.0166783623973501	0.72778084448591
C22orf15	green	-0.214287291571339	6.05243692226819e-06	-0.119808186528989	0.012097802134116	-0.0657139986517554	0.169800141372438	-0.14348756223717	0.00261264256084745	0.0143909936521422	0.763920821093805	0.914869392556042	7.68107040828965e-174	0.0387233161867764	0.418856711042393	0.260100919637429	3.32688939398032e-08	-0.00932555752782118	0.845693600739102	0.0440529557527389	0.357691910614474	0.0296454279298321	0.536050830741647	0.0124227534088303	0.795437711568593	0.128043861882587	0.00729312611053375	0.148359749206849	0.00184999823676215	0.0188336239166257	0.694269958398081
C2orf40	green	-0.23615034979696	5.76239823176591e-07	-0.0543050407732516	0.256748595422851	-0.0496782833108562	0.299568575191266	-0.18920916770949	6.7597465386486e-05	0.0434836005884938	0.36394519703062	0.779334596588994	1.51291030257913e-90	0.052344949551488	0.274342158624693	0.297743001331421	2.04046526908645e-10	0.0306925055712156	0.521742365356622	0.121133442169031	0.0111730327218966	0.0226487503574498	0.636420561036098	0.0204063275705072	0.670183098110996	0.0813962589057595	0.0888578235218231	0.0985363834259796	0.0392706645697514	-0.00327842515533091	0.945454111296512
C2orf50	green	-0.102008191142331	0.0328147205863189	-0.139946757575478	0.00333595979062312	0.0451612277156624	0.345714287759992	-0.0545970300152883	0.254196087941213	0.089794639182565	0.0604239996400143	0.742430271795399	7.20175009611757e-78	0.0899784818155705	0.0598975556354496	0.132791257540401	0.00537741596572355	0.0560093827727202	0.242098263945187	0.0951725206559077	0.0465202635313457	0.0784930944183863	0.100885372841392	0.187436580833446	7.92757034456153e-05	0.11328272348411	0.017706657209578	0.0582458953411955	0.223777051611681	0.00771752543706792	0.872048753810113
C2orf73	green	-0.198275124703549	2.92411313817389e-05	-0.104099714993953	0.0293806377336077	-0.0553446044172355	0.247741335079576	-0.132095205032075	0.00562648209887801	0.0139385117525788	0.771133945345047	0.787733046239625	8.85740619297613e-94	0.0394225628414344	0.410499240955437	0.200909966430334	2.27549537230245e-05	0.147287471840646	0.00199778332097758	0.489745995086284	8.40997121413901e-28	0.0468439082647716	0.328021974070048	0.0298146798087489	0.533724707911111	0.231309489573594	9.89892344373864e-07	0.0216557654258067	0.651283779545447	0.0200588423614528	0.675477090337099
C5orf49	green	-0.249242337272398	1.2571690288903e-07	-0.104105279329551	0.0293719292517753	-0.0384466639756656	0.422190638798832	-0.19570487150381	3.72282000354935e-05	0.0555780492022591	0.245749342828787	0.920278992088854	8.5928962300547e-180	0.0830873023479463	0.0824006484997492	0.258771118303367	3.92801753449522e-08	0.00358649006898593	0.940337700126823	0.0546843548781348	0.25343614282812	0.0252842568163333	0.597684998122067	0.0170284597449803	0.72229996532994	0.0651493236481893	0.173506016255132	0.00518836033475361	0.913777734239168	0.0131529772356523	0.78370296269336
C6	green	-0.250396602467634	1.09465655005511e-07	-0.0841965103388236	0.0783749921784453	-0.0975073774189404	0.0413792796584582	-0.193773902327608	4.45427722947146e-05	0.0327119055606609	0.494710565937968	0.811441714747954	9.30324124642232e-104	0.0922873144963186	0.0536029204747335	0.27505362157156	4.81997122797528e-09	-0.0229664792156765	0.631694991737943	0.0280394099071508	0.55837321875022	0.005658919127468	0.905992454679706	0.000203405664965185	0.996613149485019	0.142170848024242	0.00286302504243822	-0.0222260033966169	0.642730962326247	0.0215210699333225	0.653310783679216
C6orf118	green	-0.225794729898243	1.80765655075416e-06	-0.0996102832135967	0.0371677360903774	-0.0717329502631813	0.13389935868903	-0.15963246658213	0.000799875609087808	0.0354123666998771	0.459761307070186	0.979779307636008	8.25599031379761e-307	0.0577532392617251	0.227725437125928	0.248280813745203	1.41008240286779e-07	-0.0143724268388169	0.764216402591694	0.0411950538204987	0.389761463967642	0.0157571032492738	0.742269227132919	0.0111942410124072	0.815283146572108	0.1089528721236	0.0225785652900126	-0.00198209426780917	0.967005983463772	0.0142738296994062	0.765786630279764
C6orf201	green	-0.187397398236556	7.9554144897869e-05	-0.226440426620136	1.68590328774432e-06	-0.0723531638990336	0.130560706935776	-0.0931041736161589	0.0515120686155144	0.114850644446238	0.0161839998322956	0.365972396588189	2.50165435934261e-15	0.0644637903799483	0.17808560789055	0.329661481849336	1.45808433907139e-12	0.0702507290139073	0.142144588832324	0.0981803737173581	0.0399896654189538	0.00393944283131939	0.934478808967927	0.0589460502411401	0.218249980107849	0.342868942589265	1.58174333236834e-13	0.279827931237641	2.53648158547383e-09	0.0695374265992285	0.14624847593142
C7orf57	green	-0.17635882769281	0.000207681508364346	-0.0615571652645466	0.198500922928025	-0.0360622654409603	0.451560813753113	-0.11326912939258	0.0177203881508618	0.0317972835939863	0.506860554196767	0.839018697487719	2.59767596965871e-117	0.0676151027220506	0.157757911909713	0.175649824161174	0.000220462970322134	-0.0330754783152502	0.489924258484714	0.0236611637436922	0.621415269508984	0.0334542733854409	0.484964086768486	0.00898135552508343	0.851321551894054	0.0866448918495067	0.070052739189501	-0.0183187896679638	0.702223741843617	0.0320780612846918	0.503114109471367
C9orf116	green	-0.150225141783468	0.0016165425861859	-0.146597578637988	0.00209849445781787	-0.0381928460705944	0.425262980397791	-0.179809383993288	0.000154789543645775	0.0305310265240591	0.523936163749081	0.884480465483908	1.93039134027583e-146	0.0800792524930279	0.0941631540934547	0.193100196046455	4.74001174128873e-05	0.0288665617600413	0.54682035923472	0.0624649944334954	0.191949301023622	0.080896209893984	0.0908431992652309	0.0338793625823911	0.479430150873	0.0764276888365175	0.110203498845189	0.00814728624809835	0.864989976061395	0.00465568134749424	0.922600697794077
C9orf135	green	-0.133892874267585	0.00500345652777604	-0.106746959170206	0.0254797204060752	-0.0370629995602886	0.439096156236009	-0.162397156107958	0.000645633474755723	0.018385954774575	0.701184226171065	0.772294188793608	6.05147066297228e-88	0.081081658706021	0.090102792380781	0.190126120034061	6.22127743068866e-05	0.00206662087295865	0.965599801741428	0.120919187934277	0.0113181637813705	0.18277836873086	0.000119675483767868	0.100404858299444	0.0356739818149491	0.067969953090042	0.155583395266417	-0.0109539155632393	0.819179654221082	0.0111862138891749	0.815413221140031
C9orf24	green	-0.173990346607709	0.000253312532333541	-0.0424408131671792	0.375573611717576	-0.0591948207694436	0.216309904747321	-0.126481218944056	0.00804578714793231	0.00053997668092615	0.991009162881226	0.94456466581505	5.19243969135278e-213	0.0424464645393752	0.375509981729858	0.194240885652452	4.26585766984153e-05	-0.019387718593849	0.685746985091343	0.041447149052845	0.386864457385014	0.0249594425324107	0.602400992396085	0.00877884416402651	0.854636307523435	0.0660831609685151	0.167409555463696	-0.0163613311310362	0.732756073253188	0.00718580107333127	0.880796285710627
CACNG6	green	-0.192860711035583	4.84569149713339e-05	-0.124900510683864	0.0088769125683145	-0.0297191958810336	0.535036371671752	-0.179369727235693	0.000160745404817833	0.0441691597081627	0.356423960919118	0.898838280618826	2.70359846281375e-158	0.0416405135890974	0.384651263991073	0.224386535826807	2.10305603245824e-06	0.00344140709357471	0.94274697794901	0.0551025776973637	0.249818420063615	0.0301896215169425	0.528589839868789	0.00328878520143126	0.945282011703309	0.0897904683812527	0.0604359871664295	0.0141009361517665	0.768542392635636	0.0036465094856118	0.939341163142013
CAPN9	green	-0.0934406207932083	0.0506708934792812	-0.134795400821594	0.00471472622830395	0.0345536557071529	0.470722899811455	-0.207061480408194	1.2508837316195e-05	0.0379395715224295	0.428341675467205	0.381928061431481	1.16593538579949e-16	0.137334149457368	0.00398137768944293	0.231516222849382	9.67512431391291e-07	0.130770393233184	0.00612936413070143	0.156737445240975	0.000997388463442422	0.255830405978037	5.65289047366208e-08	0.184411269268118	0.000103705293493121	0.0937437934572919	0.0499227626977111	0.0107787641134406	0.822022277457536	0.00179419966545915	0.970132151580145
CAPS	green	-0.239221126658974	4.06347499226436e-07	-0.18274423245333	0.000120032788786941	-0.0521895277676407	0.275771506089849	-0.191186752900734	5.64894900270187e-05	0.0288262531286775	0.547380606262731	0.797965376800995	6.37607553843588e-98	0.0592464377504789	0.215908916357323	0.226348704294056	1.70270688122356e-06	0.0200504993122591	0.67560439617801	0.0301046154128369	0.529751806833633	-0.00265361525916378	0.955837761605103	-0.00949223365549333	0.842971124334351	0.060411334316554	0.207000841040358	0.0239439316768727	0.617251803499244	0.00291008699396244	0.951574480527216
CAPSL	green	-0.210212843054638	9.14225600704254e-06	-0.0694613473589733	0.146691465677684	-0.039708229445816	0.407113531049983	-0.14877664074514	0.00179529490882478	0.0145085532380711	0.762050083598831	0.952273223845365	8.14840205727103e-227	0.0482363795530727	0.313831846443979	0.225260180403387	1.91477964883028e-06	-0.0130303621263038	0.785670053866628	0.0394656459751369	0.409987556399117	0.0817077851020981	0.0876386680531224	0.0151550117565052	0.751787937464533	0.0704646715858315	0.140931041893657	-0.0119453133991645	0.803135396065266	0.014483921640159	0.76244193437118
CASC1	green	-0.191980710668161	5.25344902141774e-05	-0.141344527129729	0.00303110852604729	-0.00710723175325631	0.882090105890722	-0.157527921862469	0.000939409758052662	0.0351214840435262	0.463458438732988	0.914331036971307	2.85686738715398e-173	0.0649750554432111	0.174661786674769	0.226303134409231	1.71111484518287e-06	0.0682729682675304	0.153744534591638	0.15466825414596	0.00116514419232385	0.058000610075958	0.225736746054233	0.0480669612649171	0.315536488349395	0.129237339578847	0.00676136252326803	0.0680432844181397	0.155136862366647	0.0246489551089521	0.60692452504478
CATIP	green	-0.232071619762786	9.09765927350767e-07	-0.152440165601091	0.00137455856140435	-0.0347505278715029	0.468197164432023	-0.221901718953817	2.74037545508964e-06	0.175306906390538	0.000226905544463855	0.937327915871229	9.60207248816085e-202	0.0881732380024782	0.0652344415686794	0.28191808277157	1.90757942089255e-09	0.0157590923965492	0.742237843993225	0.112705703332876	0.0182977265266269	0.0600283009667579	0.209900113427741	0.0668660638583193	0.162423229222921	0.176737506842055	0.000201142413981665	0.0323627065191323	0.499330994820759	0.00923101100655797	0.847238735846765
CATSPERD	green	-0.166198009687149	0.00047825792129161	-0.0373990689586906	0.434954835473044	-0.0428151837483234	0.371372844083175	-0.143592590290347	0.00259355630378612	0.00922856627157932	0.847278696939483	0.888967943772217	5.72145549777703e-150	0.0582622956051567	0.223646456292753	0.190072439549673	6.25165137503778e-05	-0.00902651323842884	0.850582754028884	0.030237977055999	0.527929435010674	0.0551977216166495	0.249000448658636	0.0131520471474841	0.783717878756774	0.177896287375633	0.000182309852265409	-0.0253625164260798	0.596551247161324	0.0220586900883936	0.645235617915056
CBLN4	green	-0.146149779418209	0.00216632574435137	-0.0146516502479765	0.759774835901328	-0.0321949975192549	0.501558129160529	-0.128013244180536	0.00730724687969678	0.0422572614305488	0.377643866000672	0.170940401905821	0.00032591526994054	0.071092563249334	0.137415269876041	0.209654934277836	9.66741047617746e-06	0.00688251756765051	0.885792248797547	0.0766053520380391	0.109376232835773	0.0349100670993461	0.466155883678435	0.0314006885018405	0.512177151313854	0.0611676886391273	0.201361101690198	0.0133828602396742	0.780018711954401	-0.0189289472094239	0.692800931479664
CC2D2A	green	-0.140582914201045	0.0031939217338094	0.0151760737491166	0.751454314296812	-0.112882982836478	0.0181143250413098	-0.0307953005306876	0.52034828548715	0.0250230793698693	0.601475730997706	0.509993184511585	2.25017536307922e-30	0.0669025291744509	0.162193732522023	0.153529762012031	0.00126817048721193	0.00536978097953084	0.910775156159229	0.00850445830357214	0.859131593933453	-0.067569555968569	0.158038674995976	-0.0327379703224037	0.494366605673008	0.0408582622312331	0.393652228210451	-0.026782497812057	0.576151695928463	0.0374306247673983	0.434567136469076
CC2D2B	green	-0.335461816092827	5.56950306210111e-13	-0.296757802688784	2.35465997117796e-10	-0.0718463862219572	0.133283856736279	-0.244338432035079	2.24643035438638e-07	0.0644231760393401	0.178359712068147	0.357697329114936	1.1487468399762e-14	0.048417867879088	0.312012470009144	0.456120191419202	6.85184084076102e-24	0.0579014046262548	0.226532800581224	0.205145028590633	1.51012615397009e-05	0.0549233522544358	0.251364334261478	0.0565222575729905	0.237806674959093	0.453684509863325	1.26657278164355e-23	0.23016253708011	1.12336157886045e-06	0.0175709636667587	0.713834979939058
CCDC114	green	-0.178960327073076	0.000166484009451648	-0.186016257576505	8.99785662737656e-05	0.0237450780194505	0.620178449402437	-0.094781251699777	0.0474321407693142	0.0733212573833079	0.125478497714028	0.879775699322211	6.77195613894133e-143	0.0321415968040619	0.50226837613803	0.193117926734064	4.73227476805599e-05	0.0168952864094795	0.724383178242706	0.0518469856419545	0.278939568444547	0.0840637524116518	0.0788482420084522	0.0496794654664888	0.299557061002942	0.089293429887624	0.0618786828355563	0.0891289157245236	0.0623624103506477	0.00828484059471184	0.862732898066692
CCDC13	green	-0.284951436096302	1.25617867164941e-09	-0.164436870880319	0.000550043761297143	-0.0740226498044792	0.121893373539104	-0.242602219948937	2.75088138092462e-07	0.0622850725960314	0.193235006334403	0.953389999206631	5.28466246726564e-229	0.0869431318480907	0.0690903049785492	0.347661846743473	6.87961948080981e-14	0.032769537789458	0.493950200381574	0.184307002733351	0.000104661957026015	0.0980413772515098	0.0402733893080844	0.0467875706220958	0.328604687497647	0.255130416059596	6.16049242316914e-08	0.0516562424643765	0.280714343414698	0.0158745985923506	0.740416215629553
CCDC146	green	-0.189182439174159	6.77608306588322e-05	-0.205265903112452	1.49237054865595e-05	-0.0656860489655469	0.169982168536788	-0.0455797233935505	0.341258442578977	-0.0316008246846033	0.50949058683622	0.632545738623009	2.50234111187017e-50	-0.0329959220999092	0.490969461374378	0.209779525005009	9.54770146741185e-06	-0.0618849239393739	0.196117011442504	-0.00265872286355505	0.955752846170886	-0.0560320616923992	0.241907353273251	-0.0480578280125291	0.315628556560769	0.0773346277299705	0.106031607832044	0.0527011354944838	0.271085519152415	0.0928057899654413	0.0522677931218689
CCDC151	green	-0.0783659859865878	0.101440149881819	-0.125144145254678	0.00874402437645529	0.0443783326900033	0.354148712135333	-0.058263080927868	0.223640204130331	0.0360168213999435	0.452131537162376	0.642520789350134	2.30517885603493e-52	0.0532122314033456	0.266458802756145	0.125851997112477	0.00836792760235745	0.116366442653446	0.0148222519969788	0.170420022271193	0.000340091706480611	0.403467133232142	1.41112333829946e-18	0.209634355298418	9.68732010617655e-06	0.100539616157134	0.0354257750433995	0.1672179668276	0.000440769323713407	0.0311008217043779	0.516216205969948
CCDC153	green	-0.0426542016262395	0.373175633053293	-0.0572622140518244	0.231709730899986	0.00330860624337549	0.944952754509125	-0.0457010454246061	0.339973572828311	0.0237865123942982	0.619568138717889	0.52750111663139	9.65018786149553e-33	0.0370947361130767	0.438704110155354	0.0762763696449386	0.110911975085044	0.11568663141432	0.0154200083181883	0.129271589920504	0.00674662834206271	0.1020111756898	0.0328095861152793	0.0909523343888554	0.0571717267664833	0.0901566550860802	0.0593909690813794	0.0475241460146486	0.321038891541315	-0.0189836691091139	0.691958131908045
CCDC17	green	-0.213696175099165	6.42884682315165e-06	-0.163769998723994	0.000579745942911049	-0.0423028965978867	0.377128499877068	-0.136671701970286	0.00416205256568984	0.029332613843446	0.540363354213173	0.93534442281207	6.85871645476419e-199	0.0384698415932433	0.421910732537156	0.241624919779829	3.08107490794223e-07	-0.0104465149757965	0.827420893437927	0.0390999129290574	0.414343253491645	0.00834853598132309	0.861688121200898	0.00793893892030694	0.868410755122784	0.0714075027692256	0.135677394892949	0.0477212343263957	0.319033868987965	0.0217486304556886	0.649887766690686
CCDC170	green	-0.318028595413608	9.45612127077845e-12	-0.117163869886137	0.0141470913240185	-0.0946542580900436	0.0477313081617287	-0.310841927983053	2.88445894463027e-11	0.0470471147616304	0.325925716193593	0.934491267398856	1.08645166828597e-197	0.107536238565473	0.0244067333687934	0.361295568165693	5.95289425413537e-15	0.0762971229974081	0.110814596409776	0.0431320605138821	0.367840003295354	0.0172200862456658	0.719305977816947	0.00304662392524649	0.949305408457387	0.0836547361273566	0.0803208667613707	-0.0231227600949014	0.62937610731835	0.0215963914831486	0.652176970060891
CCDC173	green	-0.210095357513849	9.25053433264485e-06	-0.131093432289756	0.00600315767023908	-0.0693907452056105	0.147103478111769	-0.177923182483862	0.000181893033999958	0.212283429225137	7.42095375984458e-06	0.922267734277518	4.35944291194403e-182	0.112157070092818	0.0188756084397994	0.293514567740351	3.75852974802372e-10	0.0653637938329483	0.172091450535797	0.107219395224252	0.0248326852133462	0.0813921993126973	0.0888738001410852	0.0473354379153176	0.322966331291385	0.162713777031228	0.000629849550783582	0.0943468093440583	0.0484621366112106	0.0236350050601017	0.62180104296788
CCDC180	green	-0.181745899084611	0.000130936647640184	-0.269324786137913	1.02465946558122e-08	-0.0636431371490999	0.183685023394714	-0.130566270413913	0.00621033451231008	0.0519507288761117	0.277977486961693	0.580516252636191	8.0589586620752e-41	0.039185485372791	0.41332169166752	0.370535403009033	1.05905259783431e-15	0.0998998578714437	0.0366173193726621	0.341092863224358	2.14561632933522e-13	0.104487389520088	0.0287791767856257	0.135732271154991	0.00443098946510827	0.274447512610608	5.22466701699003e-09	0.264848748652152	1.82476941444861e-08	0.0025394874932846	0.957735297978578
CCDC181	green	-0.0598294398932056	0.21141684267639	-0.0490757330306207	0.305475712154058	0.00115943987065691	0.980696312122426	-0.0159134766856894	0.739803401466455	0.0571263474163733	0.232820846051562	0.511261024328361	1.53226658387054e-30	0.0406469491986607	0.396105331148099	0.136337855804303	0.004255886191802	0.161988928884287	0.00066652524907791	0.331963537078008	9.97596167709864e-13	0.393463774882256	1.14134599035076e-17	0.206350826701917	1.34164405880489e-05	0.154130037635597	0.00121284870538598	0.200818648128277	2.29548626684173e-05	-0.00472919093616935	0.921382541247156
CCDC30	green	-0.205917331887397	1.40004534256867e-05	-0.323845519638288	3.75032543465488e-12	-0.0202908030962678	0.671941337188483	-0.142079942729157	0.00288109192367269	0.165312824270327	0.000513173654933485	0.554958512729011	9.5828664666759e-37	0.0674063980588133	0.159047522257522	0.292674527706236	4.23843343512676e-10	0.165857034967214	0.000491437449033864	0.291953778320127	4.69727493631629e-10	0.147242949331298	0.00200414684827534	0.174165681703544	0.000249637048867893	0.256773937642239	5.03219882201859e-08	0.348909947439353	5.52571809806479e-14	0.046986198028717	0.326553214187031
CCDC33	green	-0.210816350717385	8.60480185780651e-06	-0.113117421192212	0.0178742556658705	-0.0520023995086766	0.27749915095053	-0.148354423542493	0.00185070682314106	0.0361131386566771	0.450922388361417	0.954545784172817	2.5189426146522e-231	0.0472739408030901	0.323596075848132	0.238145825141251	4.59467910966111e-07	0.0152586073850866	0.750147423409819	0.0881630643658855	0.0652655907883006	0.0354987164543079	0.458666973373374	0.0225931528280652	0.637248985913337	0.14148072895878	0.00300280019882336	0.0212069711110147	0.658047486436491	0.0246884422932851	0.606348392278848
CCDC36	green	-0.322659008098275	4.53626344501615e-12	-0.0949068942585204	0.0471377039840823	-0.0808382649878548	0.0910755423540994	-0.254352114821773	6.77655091371133e-08	0.0598667427619911	0.211131730697395	0.243764840333371	2.40232684570347e-07	0.116381754445092	0.0148090260308139	0.357949345256556	1.0973521472862e-14	0.0149335996008155	0.7552979050545	0.108100209854301	0.0236641525692434	0.0877332948813579	0.0665926475622501	0.0712897374675869	0.136325247558454	0.361300651166848	5.947333705662e-15	0.078949270591268	0.0989141615482936	-0.00921344570633329	0.847525863017715
CCDC40	green	-0.168431062373664	0.000399745136285104	-0.186887462849988	8.3262921676549e-05	-0.0241352296395373	0.614442063466742	-0.0865266739312221	0.0704372559430128	0.113016198346841	0.0179775669031721	0.581445158521442	5.64075324622042e-41	0.0753339282955265	0.11540546242149	0.206715183632369	1.29435582713521e-05	0.0930558446131932	0.0516338506631835	0.132178125777006	0.005596276290078	0.139379807456663	0.00346735116505184	0.219388606993455	3.57060703670795e-06	0.1009693860826	0.0346439807541297	0.228883391593672	1.29255093523598e-06	0.0406639330799441	0.395907828363984
CCDC60	green	-0.189571335134279	6.54201842593476e-05	-0.193349115820322	4.63247891776436e-05	0.0300111162669549	0.531031359506684	-0.170534599447939	0.000336921854252861	0.00684606424722303	0.886393049907588	0.592346637535977	7.85598733844832e-43	0.0355945789576328	0.457453788378632	0.18631310899745	8.76350174829877e-05	-0.0350770440890157	0.464024722627014	0.0316318178970608	0.509075202295873	0.146496393831421	0.00211364960029437	0.0200295803209499	0.675923637844869	0.193048292734507	4.76272906255019e-05	0.0016133995560897	0.973140714775776	0.00307793425664738	0.948785127203313
CCDC65	green	-0.244790608172268	2.13044651628937e-07	-0.203197075198789	1.82546936306767e-05	-0.074916858890742	0.117439004785101	-0.186104885207247	8.92727726389969e-05	0.0568073706948858	0.23544422046344	0.909575819404461	2.1736354404786e-168	0.0656086825423464	0.17048679087243	0.319871379303422	7.06983905985181e-12	0.0181313222274097	0.705128112224391	0.0522136873566936	0.27554898900393	0.0749225296035328	0.117411168856614	0.0365807797579003	0.445077707595093	0.100927786036317	0.0347190078366559	0.0544045391718371	0.255876817370267	0.0255362997401957	0.59403713564654
CCDC78	green	-0.141723895362364	0.00295285718060069	-0.167735712764464	0.000422803233330278	-0.0288787820444845	0.546650566209949	-0.0926354393937319	0.0527033726568596	0.00298663945442357	0.950302225550488	0.830113067473685	1.14136831727128e-112	0.0215698796734228	0.652575960561664	0.207124667136841	1.24310291571753e-05	-0.00726045677141658	0.879567205756652	0.0694171806253185	0.146949105988518	-0.00250712497666155	0.958273414734654	-0.002611514235852	0.956537722513805	0.0725465628657804	0.129532899237956	0.0351039757418539	0.463681495508141	0.0127117465181347	0.790787895033078
CCDC81	green	-0.236957140064119	5.259504384123e-07	-0.179905279578447	0.000153518279692144	-0.0682637785240676	0.153800059763493	-0.147160521544839	0.00201597706727032	0.0255206118582118	0.594263892766896	0.796994662511968	1.61342929159702e-97	0.0292817097817057	0.54106676113679	0.27381213841582	5.68422711541814e-09	0.0319701775998366	0.50455188528329	0.0606876371157275	0.20492749615301	0.0458602221353509	0.338292494009134	0.0460059760412344	0.33675784812469	0.248306336071949	1.40580126560513e-07	0.0649758378800219	0.174656584678484	0.0315156084183172	0.510633603316992
CCDC89	green	-0.247362968670688	1.57267463925085e-07	-0.127407215093876	0.00759182191024255	-0.0225300645839992	0.638189572735393	-0.149682812375235	0.00168146396252744	-0.00283901290281921	0.952755798555997	0.408591144200994	4.7044563560222e-19	0.00351312217043808	0.941555995965497	0.153890582634159	0.00123464513313117	0.0485009217536587	0.311182190263707	0.0534921054745627	0.263948307816035	0.000944076543823447	0.984281413340129	0.0333534515989283	0.48628165497309	0.0540495380963356	0.258996647141573	0.130948905751783	0.00605933070291279	0.0419722863467094	0.380871914644678
CCDC96	green	-0.246912194503148	1.65900153338579e-07	-0.194716073782347	4.081878829917e-05	-0.080303046165313	0.0932442040287232	-0.136679233537693	0.00415995742534627	0.186168185484964	8.87718696603199e-05	0.800508004752969	5.46894746168796e-99	0.0446136484545755	0.351600055158446	0.24229822883026	2.84975551578255e-07	-0.0532823536636564	0.265828267963246	0.0730874351149208	0.126691696522856	0.0108897389930688	0.820220936115972	-0.0414545247753496	0.386779895277125	0.0919123951578207	0.0545859566601385	0.106694133376125	0.025552964789956	-0.0112081916262808	0.815057097573557
CCL15	green	-0.0501193256927649	0.295293240896935	-0.122289396730553	0.0104180770401796	0.0900893409927792	0.0595819401510091	-0.175781201669229	0.000218040371620832	0.0573585621782674	0.230924074881102	0.341940636151886	1.8554598010858e-13	0.0763747669437039	0.110450872813197	0.143822198788345	0.00255227234905191	0.0154245103522186	0.747522573136834	0.0735365545283086	0.124369413984958	0.460871949087701	2.03729735753913e-24	0.123264179513892	0.00981696845243296	0.124300797724011	0.00921170963454591	-0.00773919850770272	0.871692527724792	0.0076288027205419	0.873507299938139
CCNO	green	0.11764451876147	0.0137533332870703	-0.0967073098626747	0.043084083543771	0.0516875924355353	0.280422123200354	0.0966222104495472	0.0432688476121439	-0.03418254726129	0.475504281691702	0.15658626252504	0.00100884645533856	-0.0451680847668315	0.345640982294789	-0.11497693607629	0.0160664996906769	-0.0553201728281868	0.247950459852394	-0.0198353331759665	0.678890782148705	-0.00661902516771704	0.890136419345033	0.169178832131903	0.000376258655604763	0.0256357266536137	0.592600908668086	0.00632767464557875	0.89494370811429	0.0030102719671749	0.949909493022721
CD164L2	green	-0.243409753773669	2.50400106742091e-07	-0.231225228438179	9.99155764285072e-07	-0.0635458025495591	0.184357675267804	-0.141541867509215	0.00299017143378707	0.0265086552316709	0.580060110180614	0.680054857065721	9.44577152010305e-61	0.0927305084927932	0.0524599134491502	0.214538254331173	5.8990690407716e-06	-0.0478128949047936	0.318104174733468	0.0526145854588366	0.271874415403602	-0.00939284808355948	0.844594258500778	0.0574376533959303	0.230280549011315	0.103311901760184	0.0306361595415038	0.0307761459613882	0.520607909909744	-0.00258521250352116	0.956975025413332
CDC14A	green	0.0435965817163578	0.362698925964547	-0.00546130992679496	0.909260797633135	-0.0239457565931317	0.61722497307069	0.00758751432917078	0.874186201754507	0.170476093268863	0.000338537007786165	0.243505982393887	2.47604535316043e-07	-0.0249863404245552	0.602009826779855	0.0941273869432619	0.0489894277107193	0.104003027243405	0.0295323130047188	0.105825124641361	0.0267841784711525	-0.0521463013762513	0.27616993891681	0.0341788235488942	0.475552392362973	0.0195489203749171	0.683274816751461	0.0233493310366095	0.626020725563168	0.0500960358269209	0.295517982290281
CDHR2	green	-0.134031406315604	0.00495812769238598	-0.208529955872474	1.08149524468498e-05	0.00963337644874704	0.840667167776696	-0.104168568926671	0.0292730332909942	0.0656333257200582	0.170325934543704	0.321125226754687	5.79396797203688e-12	0.0526303390009041	0.271730706711248	0.159993781627351	0.0007779425034344	-0.00565197156774463	0.906107336758523	0.0345216304011328	0.471134470207076	0.0848706535843734	0.0760072706357841	0.0130086183847934	0.786019027430909	0.159058768916018	0.000835878938734015	0.0430189582078562	0.369098573621054	0.0125254435471959	0.793784617872578
CDHR4	green	-0.223299017670422	2.3622536290898e-06	-0.108790851222834	0.0227814625150679	-0.0595127325199926	0.213848669870733	-0.157659632795627	0.000930057225858395	0.0225530641436656	0.637846603443697	0.967446427845431	2.59175921010842e-262	0.0473246791558901	0.32307644594902	0.241300758846171	3.19878527020448e-07	-0.0181412681280097	0.704973915637067	0.0348009017863779	0.467552105296442	0.0105724785687867	0.825373177749752	-0.00223229616723198	0.962843946476983	0.0668317361363974	0.162639495877201	-0.00251824022227293	0.958088590744539	0.00855306384685323	0.858334949208386
CDKL1	green	-0.0217689064059573	0.649583126870805	0.166056406581913	0.00048369083423533	-0.154756836104269	0.00115746044746855	-0.0412389885198	0.389255635101866	-0.0178422509695431	0.709614988922512	0.123546151291381	0.00964892996741586	0.128465118638423	0.00710130635144881	0.0768366542069929	0.108306544594132	-0.0643206346005715	0.179053151081847	-0.0833445404437341	0.0814524795569393	-0.0579551338892133	0.226101413339877	-0.0340988707616273	0.476586030590125	0.0877774530414919	0.0664552816723271	-0.119772236953837	0.0121238030636966	0.185702993138213	9.25155977156006e-05
CEP126	green	-0.24930579915442	1.24765986871335e-07	-0.204300176440419	1.63995051256764e-05	-0.035114926653944	0.46354197327585	-0.187341456768291	7.99532761954246e-05	0.142935344168314	0.00271511619165676	0.408225977999388	5.09073330267408e-19	0.086276586440364	0.0712563798473234	0.271696917883453	7.51418461795933e-09	0.11281254632412	0.0181870009637922	0.399851616570849	3.02862916400894e-18	0.198501739784426	2.86208427536313e-05	0.114121628506798	0.0168770888448783	0.125768605628089	0.00841147299468869	0.155257431317221	0.00111490812400547	-0.0196708424129128	0.681407280901779
CFAP221	green	-0.441892155615322	2.31491027363995e-22	-0.188692484275169	7.08222122125668e-05	-0.143877361905522	0.00254244358730126	-0.436667407687231	8.09261973455639e-22	0.115892596635772	0.0152367094175588	0.689226230173917	5.3865491427179e-63	0.293578698367877	3.72414751861338e-10	0.60328749635213	9.11880081782304e-45	-0.00267018241500455	0.95556232955993	0.174914901237012	0.00023448592055027	0.0570588511441621	0.233374227696667	0.0760625576691896	0.111919145845628	0.154077564422755	0.00121759455727936	-0.00602310160705507	0.899973279780673	-0.000991513385680725	0.983491714018598
CFAP43	green	-0.226183941457017	1.73329522620069e-06	-0.124007725408884	0.00937936966954428	-0.0568705972818397	0.234922573522763	-0.14576060188542	0.00222689775229779	0.0287339084568047	0.548665164577614	0.962299161038858	1.16385071965488e-248	0.0530175135926365	0.268215067559241	0.25189769906356	9.13384163578596e-08	0.0114717598084823	0.81078926937221	0.0712703329104396	0.136432224237406	0.020614970486158	0.667012194879229	0.00946694445504213	0.843384076905522	0.101364154658341	0.0339388457702625	0.0623645136774424	0.192666552378902	0.0202244051787451	0.672952699295391
CFAP45	green	-0.182394140868599	0.000123755514378265	-0.141172063422673	0.00306730154588068	-0.0480206919713152	0.316003089365559	-0.142303158179503	0.00283691334497641	0.137693075672246	0.00388647732491257	0.912020634337804	7.2802164407759e-171	0.0602326653378372	0.208349605266072	0.211860169877265	7.74553428728397e-06	-0.0291588824218045	0.542765899697831	0.028474218521318	0.552285505633856	0.0292477343722692	0.541536496626264	0.0309697252584883	0.517987165721337	0.0821813189715981	0.0858112890286745	0.0095697150533406	0.841706182917035	0.0117526956979471	0.80624638034685
CFAP46	green	-0.205487859619243	1.46028207022174e-05	-0.123194119946904	0.00985912077825748	-0.0750927040401227	0.116578229477609	-0.118854624972324	0.0128043978763478	0.0286143789192	0.550330076535732	0.923874616575381	5.49704096054689e-184	0.0539929720184506	0.25949617821091	0.23906162353469	4.13836021912159e-07	0.00909849615218445	0.849405355857444	0.0571388984759218	0.232718046059415	0.0296249577254521	0.536332508559482	0.0213470073406699	0.65593399431998	0.182794015456465	0.000119512043459634	0.0439377321818496	0.358951952897133	0.116769579709508	0.014477469646938
CFAP52	green	-0.194151138776403	4.30147373571192e-05	-0.0683766752074862	0.15311898121013	-0.0577941151217086	0.227395968063866	-0.11740718914	0.0139465368733442	0.0210308737495181	0.660709098978608	0.971400803806097	2.19057939930519e-274	0.039518453354913	0.409360895762593	0.214085442844673	6.17854203070011e-06	-0.0140061231961909	0.770054863894815	0.0365391329003435	0.445596466617269	0.0228760247233846	0.633038802749604	0.00754980487794126	0.874806336008129	0.108763950298535	0.0228153026582588	0.0100122650735435	0.834489121781195	0.0252363587585303	0.59837938069304
CFAP53	green	0.0456801635622509	0.340194503246399	0.148463314896935	0.00183626798060446	-0.0703488048783752	0.141587283812246	0.178147135840479	0.0001784567320336	-0.0710207187890311	0.137814102420653	0.577169174913724	2.88718466875735e-40	-0.074410418237332	0.119945861011096	-0.0184268555411876	0.700551477043256	-0.0242921020646402	0.612142155982139	-0.0137003551428462	0.774938438303246	-0.0558515849070225	0.243429527640445	-0.0527767147696371	0.270397900070436	0.0389248500554835	0.41643778081898	-0.00901916821906291	0.850702912536994	0.00730760301040251	0.878791171332384
CFAP54	green	-0.302080801656234	1.0790620886596e-10	-0.25136589589346	9.74015545510642e-08	-0.033541042180088	0.483831711807332	-0.31274207967853	2.15411122098574e-11	0.0590820134012986	0.217188111870191	0.696750320922761	6.71449172987669e-65	0.0745811820138097	0.119095963465488	0.355806049760378	1.61748686366921e-14	0.0310280710857725	0.517198595266762	0.0531715974969913	0.266824649164696	0.043105304594325	0.368137494804875	0.0743414258522838	0.120290578220652	0.237981703011553	4.68141185453122e-07	0.0717296246251971	0.133917436559199	0.016059630481191	0.737501134078541
CFAP57	green	-0.138878654379344	0.00358738334406163	-0.21189888984285	7.71528842544592e-06	-0.101153334098444	0.0343138764895069	-0.147183073425326	0.00201273404138229	0.0180553998244091	0.706305575024013	0.492859469265297	3.46966264038811e-28	0.0061145935340319	0.898461996369693	0.169152598769112	0.000377060375608973	-0.0238054463415311	0.619289336655834	0.0189171151331839	0.692983213131024	-0.0149732333236814	0.754669233433629	-0.0234460681488409	0.624590448188113	0.0735132961260924	0.12448885911396	0.0554216454507202	0.247082699982664	0.0257344095291514	0.591177000493433
CFAP58	green	-0.254565195959637	6.60221584742372e-08	-0.128353867618894	0.00715152097254352	-0.0845356896296584	0.0771763567149949	-0.174083253954717	0.000251358697783266	0.0375091393252738	0.433603359375263	0.886623423104567	4.16299457760777e-148	0.0413445451827717	0.388041968539425	0.286812167168886	9.6978340405641e-10	-0.0159266826098518	0.73959528111786	0.0473896405245194	0.322411944825297	0.00688140366380754	0.885810606505397	-0.00705459680336091	0.882957034092173	0.190257449666761	6.14755331137882e-05	0.0362691947213728	0.448967167391218	0.0560034508622784	0.242148216066308
CFAP61	green	-0.174426388113112	0.000244264019603492	-0.134402723205181	0.00483844957900976	-0.0510270142551297	0.286623109179075	-0.136373582322188	0.00424575402802039	0.0120382243237028	0.801635891457158	0.84100305337293	2.19471790475362e-118	0.0433600373594067	0.36531124824622	0.214698116276603	5.80331477365117e-06	0.08670948977037	0.0698433537531337	0.543778839713708	4.5288273129891e-35	0.168114222393979	0.000410102534705972	0.080926636323718	0.0907213880296642	0.224868154280574	1.99717660913806e-06	0.0426506507374157	0.373215459134331	0.0260633824533916	0.5864415684921
CFAP70	green	-0.164440395322047	0.000549890606574811	-0.215422926412334	5.38746082207002e-06	-0.0504628464093818	0.291991603457963	-0.0578265383913973	0.227134869798274	0.024015833196142	0.616195072704527	0.752237504152611	5.10336736180514e-81	0.0353945103881577	0.459987786532477	0.211309642986187	8.18798710740846e-06	0.149843103578768	0.00166203120496887	0.397139483200761	5.33828422366241e-18	0.0932713921611254	0.0510925492602039	0.246235963149598	1.7971225233873e-07	0.141213882524208	0.00305848955100008	0.177939828506048	0.000181635502758535	0.013324545181008	0.780952843701636
CFAP74	green	-0.133489963446965	0.0051374224515758	-0.125995306601273	0.0082935634392478	-0.0312150909315668	0.514675118401657	-0.0479890974152243	0.31632196276238	0.0192579603741531	0.687739378891035	0.576845870252744	3.26338662129423e-40	0.0222751598431119	0.641995864523144	0.111028614362872	0.0201144175640999	0.109304221208332	0.0221439447940478	0.034967993394758	0.465415945762006	0.0186218276940796	0.697538041945536	0.00897503032045268	0.851425045116954	0.0932686236969623	0.0510994715266833	0.0272689591534783	0.569239391582977	0.00207942229481673	0.965386846911387
CFAP99	green	-0.214325033139288	6.02913187917172e-06	-0.229883789217319	1.15831558698713e-06	-0.0205149471788729	0.668531589019887	-0.207720573891798	1.17195221538996e-05	0.145019229494197	0.00234658402442778	0.634004777392025	1.27425779752492e-50	0.109600884654988	0.0217826354445218	0.264512677282926	1.9047589085931e-08	0.0451904715721128	0.345401724367034	0.174296388051093	0.000246929596308871	0.123929571720115	0.00942453536608541	0.12121023008742	0.0111214206691568	0.235640186131817	6.1039023655699e-07	0.0349974953904836	0.465039343847904	0.0110665962749358	0.817352149386077
CHRM1	green	0.0559974070381651	0.242199118034023	-0.075159293436829	0.11625356153355	-0.0107011650560389	0.823282419649036	0.0843299584949853	0.0779016064097725	0.0220356414482011	0.645580968011942	0.137317368944156	0.00398586534707372	-0.000412564455074053	0.993130569318326	0.0431917097513365	0.367177317533204	0.0395709218737208	0.408738819098507	0.0686699488750422	0.151360416689185	0.0376834483991527	0.431468099271201	0.00701750091300836	0.883568108955543	0.143398570017309	0.00262891475693131	0.14019966826519	0.00327881837885	0.0422901831447842	0.377272031736217
CHRNG	green	-0.0986941392853989	0.0389555741501252	-0.0269584924412033	0.573646370851642	0.0444136417822216	0.353765546634933	-0.00279514653848645	0.953484950452429	0.00467695176165274	0.922248198596002	0.0171015921034154	0.721156836537165	-0.000778979233619109	0.98702996635875	0.0237472703637608	0.620146150567334	0.00985368775843691	0.837073621039816	0.00755997069318848	0.874639150988434	-0.000965374468242888	0.983926856669493	-0.00194427843707337	0.967635119700143	0.0428237751095066	0.371276783682577	0.021200630233047	0.658143250569728	0.00800394833029153	0.867343122620018
CNGA4	green	-0.221432369522398	2.87989520844821e-06	-0.0804378538274729	0.0926941219135157	-0.0853875520453923	0.074231488660348	-0.138213498410955	0.00375251196561107	0.0445410447263702	0.352385173364122	0.953448954864019	4.03662975418863e-229	0.0514185355237302	0.282936768045579	0.245547004110782	1.9492072515834e-07	0.0243335230028039	0.61153551725142	0.060916201105463	0.203223783402915	0.0196469341487375	0.681773341883923	0.000193152784160759	0.996783866373588	0.133180064819136	0.00524265089060201	0.0378912300728458	0.428930758374798	0.0297648157703693	0.534409488726787
CORO7-PAM16	green	-0.0806969389739541	0.0916442178940754	-0.115629079884716	0.0154715708520785	-0.0774604423296395	0.105462855535587	-0.158963724898263	0.00084198625897938	0.0179416456973426	0.708071072284912	0.188613082062849	7.13304536572183e-05	0.102152955582783	0.032566463376898	0.179238664072967	0.000162562029123112	0.00394148112241197	0.934444984017967	0.0630517649633232	0.187799864692578	0.0406275378903599	0.396331134679381	0.0220981554761734	0.644644463963381	0.0595493697611889	0.213566327787283	-0.0421037886280105	0.379380232681915	0.0261042348432895	0.585854740229237
CRISP2	green	-0.0490718673727712	0.3055138562262	-0.126277511193324	0.00814884625042177	0.0477892819133218	0.31834350709562	-0.0563574425145661	0.23917992176192	0.0193291014620458	0.686646762818366	0.321336899053409	5.60202293393507e-12	0.0442564377834603	0.355473492365048	0.0604807020606078	0.206478892530642	0.067446107951686	0.158801539768882	0.315170101796169	1.47885462623883e-11	0.282040664586211	1.87582809561235e-09	0.523778687071315	3.15873465260634e-32	0.0895543708530599	0.0611177776835048	0.0509578352013993	0.287277804721734	-0.0123903786025366	0.795959067541765
CSF3	green	-0.163174267859775	0.00060753117388978	-0.101238017628112	0.0341628101905282	0.0178793277977331	0.709038928350449	-0.208315233447981	1.10482293968281e-05	0.0670381710818871	0.161342202325391	0.205095704668466	1.51742899588298e-05	0.105702344474014	0.0269621849116552	0.229273118037237	1.23857299139527e-06	-0.0262489655588827	0.583777929900721	-0.00299427413916196	0.950175348638824	-0.0192457531511348	0.687926928185777	-0.00367356488993905	0.938891977520273	0.00844601530872503	0.860089663657154	-0.0203157146516876	0.671562040981383	-0.0174060080351237	0.716405217233795
CYP2F1	green	-0.0677353921056868	0.157018224730912	0.0420019399889182	0.380535228696037	0.0398062545640408	0.405955576740829	-0.0730522275558554	0.126875158362263	0.0347164515108545	0.46863380489147	0.204854575488827	1.55361589292252e-05	0.0384827878122199	0.421754433745886	0.0610106329508881	0.202522898526267	-0.0132343033117823	0.782399022306406	0.00925743225177367	0.846806885060007	-0.010991740677995	0.818566080372596	0.0273037064270995	0.568747168882597	0.00484013149221456	0.919544450182421	-0.0251597706320135	0.599490443234692	-0.0080513210605269	0.866565284427912
DAW1	green	-0.210306836774338	9.05649852348619e-06	-0.150195202243698	0.00162006576246122	-0.0480610866047067	0.315595706140679	-0.248824787071161	1.3214998764668e-07	0.223241876514144	2.37668527491438e-06	0.753322142582918	2.24101918087241e-81	0.159431093386637	0.00081234648645266	0.233062429009529	8.1486188656562e-07	-0.0131527076071011	0.783707286787702	0.0348698675387612	0.466669766509633	0.0284992163195142	0.551936503292035	0.0387984970421026	0.4179533834327	0.0848922768608864	0.0759322988388272	-0.0229400631766923	0.632087308889979	0.00230745393492311	0.96159391040511
DCDC1	green	0.0293352414830823	0.540327057109532	-0.0595437646028539	0.21360950613198	-0.0192193598979288	0.688332494150751	0.0475305692000844	0.320973418026411	-0.00642324614542734	0.893366344078701	0.188621937846036	7.12735992558072e-05	-0.015845292044289	0.7408782673125	0.00653652970658431	0.891497195276043	0.0270218552343824	0.572745647943074	0.0222389448109029	0.64253739932562	0.0674198294082457	0.15896428977606	-0.00423920069701503	0.929505697505113	0.0995382836701563	0.0373056756739783	0.0624820677715106	0.191827622937028	0.00786963861911406	0.86954911914325
DCDC2B	green	-0.220588057261458	3.1481467091771e-06	-0.119790298696867	0.0121107335447214	-0.0626999823025883	0.190279554604297	-0.133557640736191	0.00511469673941825	0.0336465093643103	0.482457240720654	0.962370130116771	7.77858224354792e-249	0.0466469822053864	0.330061741723706	0.257667919888655	4.50518054661256e-08	-0.00110712674948807	0.981567123023666	0.0668404127216905	0.16258481245052	0.0182967211484758	0.70256541806691	0.0135282288957622	0.777691474449709	0.107851176185341	0.0239896116214123	0.0656835693099164	0.169998324759708	0.013838637283375	0.772728753276197
DES	green	-0.357962625143504	1.09470738734507e-14	-0.117173429738175	0.0141391640636692	-0.0954848636645875	0.0458029247672642	-0.339799065599956	2.67596444079207e-13	0.132466209738104	0.00549246493468311	0.519611423348546	1.17091777983464e-31	0.210898496644646	8.53401666363686e-06	0.537226796313953	4.05994477777352e-34	0.0284356011071696	0.552824867944717	0.190414769958165	6.0603240077048e-05	0.0632699578669888	0.186273829394102	0.0879148183714099	0.0660294561412674	0.118208366801279	0.0133037375762559	0.0569547939984353	0.234229180726533	-0.0184011917730152	0.700948480320619
DNAAF1	green	-0.233848837015934	7.46375394276054e-07	-0.142760835411557	0.00274825229541417	-0.0521381410107947	0.27624519974661	-0.157171474057824	0.000965157599782996	0.0632355515979842	0.186513857507809	0.930785434015469	1.16416732408216e-192	0.0739706731545708	0.122156280802149	0.268296951633233	1.17095307797995e-08	0.0182650245434169	0.703056266073344	0.0434753927135125	0.364035840230535	0.0203809273632545	0.670569525745365	0.0068344254092475	0.886584887768366	0.0854262775288986	0.0740998209955665	0.0942220273632357	0.0487614129316839	0.00278290540373203	0.953688430993036
DNAAF3	green	-0.160965750961182	0.000721671732803226	-0.184610602894062	0.000101899220362773	0.0384621449747173	0.422003669309701	-0.18475593361433	0.000100601137362205	0.0855468749589659	0.0736910047434241	0.757390978512623	9.8382454962172e-83	0.0737386083708044	0.123335498134546	0.204609302158115	1.59126493142314e-05	0.0651592665356786	0.173440245833584	0.0683288205251575	0.153407397328687	0.0410068015462717	0.391933356188856	0.0486283662696263	0.309910969261366	0.0695200194780649	0.146349742985491	0.0478061468702085	0.318172558270723	0.0379959871947598	0.427654794631499
DNAH1	green	-0.315756388989304	1.3497725083138e-11	-0.328104845730524	1.88128652859719e-12	-0.114083689229402	0.0169138586670852	-0.241417673820255	3.1558403910721e-07	0.0900603004266326	0.0596644852774552	0.54954301223489	6.3168694179714e-36	0.0573789580812433	0.230758001841504	0.533853592158127	1.23263633093481e-33	-0.0015025119709553	0.97498610564228	0.0758280281423306	0.113032160882664	0.0362631709821416	0.44904254954102	0.0160482618928049	0.737680132337338	0.163414459679198	0.00059618313970528	0.190108413270203	6.23128099955931e-05	-0.0105936581506752	0.825028989647989
DNAH10	green	-0.152047914891519	0.00141482417796916	-0.09660709912406	0.0433017263104293	-0.0807588334060218	0.0913948145835959	-0.0892388264186459	0.0620388913125887	0.0259012361414887	0.588773409135182	0.770369924772356	2.99778425864118e-87	0.0742984127621549	0.120505881957895	0.179536035755968	0.00015846765550358	0.17658665113988	0.00020372396944177	0.0670768567409282	0.161099959957622	0.0331823999399203	0.48852141251484	0.132483273970736	0.00548637051017734	0.139257991569188	0.00349618758976116	0.0465296380419039	0.331281079931647	0.0786469310608894	0.100217163253548
DNAH12	green	-0.192861147523421	4.84549687489398e-05	-0.0911254944572192	0.0566979835453535	-0.061925598177338	0.195822636855307	-0.130391668475482	0.00628035487229184	0.0261221779278061	0.585597080851312	0.834017399384116	1.13744756445556e-114	0.0447223799684348	0.350426327176754	0.22619383485571	1.73144375411613e-06	2.03106052734222e-05	0.999661812822398	0.0563532842544531	0.239214640524719	0.0140899496334339	0.768717606466167	0.0197156842474536	0.680720906270075	0.1532690537705	0.0012929129858209	0.0174574380846839	0.715603520628702	0.0203000965772517	0.671799827568829
DNAH2	green	-0.0180659869398227	0.706141339811135	-0.0863534957725066	0.0710036504998393	0.0332988807245486	0.486995606649087	0.0357559452538271	0.455415682843283	0.00566964214563963	0.905815146973054	0.422652843327043	2.09102456941501e-20	0.148851986508442	0.00178556779390307	0.0667710199756585	0.163022541182744	-0.00271735441158871	0.954778115423096	0.0300704345443566	0.530219397020012	0.0214145729682189	0.654915241913399	0.148100017992692	0.00188484666918076	0.0759919741036511	0.112253206749869	0.0723160622337028	0.130758600469772	0.0707729826259051	0.13919619051846
DNAH3	green	-0.145219029948858	0.00231376363462418	-0.0928098945065016	0.0522573351017706	-0.052452711802457	0.273354081182673	-0.113255037709487	0.0177346315080852	0.0108119450323779	0.821483587196069	0.88323848541245	1.72301722666991e-145	0.0424628498619248	0.375325533451143	0.181490415880767	0.000133872914584085	-0.0127970647694997	0.789416558199322	0.0630647595854142	0.187708723931984	0.0507916595605372	0.288854561875643	0.0404558808396609	0.398331317021504	0.134442076233907	0.00482591970669096	0.00979366210614966	0.838052380404414	0.0169826235378456	0.723016744427799
DNAH5	green	-0.210536609985036	8.85007254426028e-06	-0.159576893477602	0.000803299398723584	-0.0849676738284452	0.0756713541727882	-0.178107642717334	0.0001790582559649	0.0489279395983522	0.306936292790773	0.268202659137708	1.18534418214232e-08	0.0948937502243563	0.0471684344139294	0.179434401176219	0.000159856011283293	-0.0275892802457907	0.564709486803374	0.0285981904019829	0.550555754831808	0.00173792142609694	0.971068593450263	0.0351753786457906	0.46277219250725	0.0495732772638575	0.300592507167097	0.00848619877488526	0.859430904538157	-0.013147130429578	0.783796730743568
DNAH6	green	-0.145043178301561	0.0023426277674132	-0.188822508235851	6.99973142815034e-05	-0.0279467454019261	0.559674794888317	-0.128666465171781	0.00701122746712003	0.0185681333542151	0.698367454879729	0.606530387419577	2.35417538929693e-45	0.0231493139007819	0.628982464709072	0.196979671337181	3.30387265601418e-05	0.00242311809138284	0.959670350441629	0.0582181928598346	0.223997769913801	0.0227621712804923	0.634731950177703	0.0167659114818387	0.726408922851534	0.130706917643131	0.00615444120412857	0.0779135241688518	0.10343463488392	0.164463209107927	0.000548900189910505
DNAH7	green	-0.242460268799583	2.79663343932902e-07	-0.157751594076534	0.000923578287605735	-0.0466739471290831	0.329781955439938	-0.182249043698269	0.000125329983951695	0.0684984964364153	0.152386630089573	0.93585075920971	1.3074365085113e-199	0.0857287705666681	0.0730778706303915	0.292943062274489	4.07888289971879e-10	0.0453817928743188	0.343361280530211	0.0759937434563717	0.112244823117579	0.0625186249616953	0.191567277671125	0.0714106548782914	0.135660087070051	0.256522424909347	5.1908966425088e-08	0.0562744709542366	0.239873350173879	0.0734921756679957	0.124597401916544
DNAH9	green	-0.197110504198445	3.26349738888751e-05	-0.0597750453710014	0.211833085975805	-0.0884935677937223	0.0642599010978094	-0.126692050862982	0.00794034999610301	0.0202371746575624	0.672758150845108	0.94020585444223	4.68820255796332e-206	0.0392449595530181	0.412612566635594	0.22851900608181	1.34505345415687e-06	0.0583696976310041	0.222792556443775	0.0548944733837977	0.251614050635334	0.0125528096043064	0.793344237740764	0.00194923338023214	0.967552683911571	0.128493076373963	0.00708873696037146	-0.000970134880781871	0.983847608249488	0.0256040557630805	0.593058224097496
DNAI1	green	-0.207502161351972	1.19756856139951e-05	-0.116996581025928	0.0142864452784602	-0.0554956757481327	0.246450956470782	-0.142372174549744	0.00282337898346672	0.0441983635095371	0.356105750527015	0.974633514136738	1.37359540397822e-285	0.0488323345823275	0.307883568493696	0.239385254401727	3.98777946679747e-07	0.00268100871007658	0.955382343246929	0.0594372997507496	0.214430831539726	0.0215315389375296	0.653153146172923	0.00858538148091594	0.857805342777791	0.103563443566047	0.0302303838839088	0.0368638980169405	0.441560256375281	0.0177469158837882	0.711096963740501
DNAI2	green	-0.203551092201063	1.76386237256905e-05	-0.104073085788546	0.0294223445118273	-0.0688984094431459	0.150001150291095	-0.143875601013429	0.00254275680278852	0.0172601926376789	0.718679893393549	0.970095613429533	3.18794833592373e-270	0.0403614878804614	0.399433780198005	0.236378860052787	5.61545642723099e-07	-0.01708075825118	0.721482426494169	0.0381971363177368	0.425210941184917	0.0199336180163513	0.677388848108847	0.0126942964327885	0.791068453319508	0.0936802606504185	0.0500787717506594	-0.00490192772331635	0.918520779782088	0.0157079757978963	0.743044455288364
DNAL1	green	-0.22435497021343	2.1101798789078e-06	-0.148747456845757	0.0017990755642331	0.026297009382944	0.583089282311663	-0.254366586732899	6.76457121082244e-08	0.0743400189541712	0.120297615754214	0.449728880999371	3.39950233370962e-23	0.124295584040881	0.00921466882262453	0.207049908911675	1.25231365408653e-05	0.272709205480322	6.57663274872005e-09	0.31986360843302	7.07854433849722e-12	0.21677652604197	4.68577892635875e-06	0.262153314477932	2.56990691145163e-08	0.0109687871862306	0.818938403461427	-0.00751129184118875	0.875439764371994	-0.0120366852096291	0.801660725556989
DNALI1	green	0.0165832808948058	0.729271786758994	-0.0659195759937351	0.168465755905565	-0.0162619547358425	0.734317922828641	-0.0755450742539303	0.114386533835058	0.0183382209949225	0.701922945638491	0.193474363529769	4.57924799236114e-05	0.0796571980386735	0.0959158915453062	0.0909753901639848	0.0571084604653044	0.0675108761560137	0.158400949711226	0.191949053156278	5.26870511339368e-05	0.202873148410539	1.88362499787216e-05	0.172295047877952	0.000291553895884827	0.0452260666985227	0.345021519830041	0.0420461274887222	0.380033864235782	0.0407245187951221	0.3952037699878
DRC1	green	-0.0427727135185732	0.371847931353411	0.101515242482109	0.0336722273400783	-0.105723090523563	0.0269320360639973	-0.0188476452861029	0.694053803154378	-0.0194469499703308	0.684838229509602	0.510793395239811	1.765909425717e-30	-0.0237577525888408	0.619991730693307	0.0774081193689861	0.105699090867808	-0.0283100862970144	0.554579686311697	-0.00779482594357392	0.870778334815021	-0.0251834974764591	0.599146138799258	-0.00904298589289852	0.850313287454421	0.0247348223660429	0.605672001141701	-0.0447071684717524	0.350590382114729	-0.000307097590125729	0.994886623983747
DRC7	green	-0.204805064869924	1.56114684822784e-05	-0.109828431022574	0.0215089798378811	-0.0407633829968681	0.394752531723298	-0.156881360510043	0.000986592923075973	0.0280750185000175	0.557873446701602	0.969922986743381	1.09711043546346e-269	0.053475107256352	0.264100318034905	0.242126675480121	2.90705428195223e-07	0.000132036952769403	0.997801486030671	0.0491985297263985	0.304265663743264	0.112200518090099	0.0188292711031006	0.030934119291233	0.518468700903091	0.122886903129037	0.010045865612105	0.00472866549301508	0.921391247925286	0.0214734339920658	0.654028258675169
DTHD1	green	-0.269591733822909	9.89660825394021e-09	-0.158740788684449	0.000856473844101208	-0.0829177628119402	0.0830304254492861	-0.212559348620957	7.21638622441571e-06	0.031866876296464	0.505930611919642	0.808099032227319	2.87887291440109e-102	0.05094161963724	0.287431410692167	0.301079971199772	1.25110263351074e-10	-0.0433826104944034	0.365061453419879	0.0124088426262967	0.795661716274854	-0.0120157698080956	0.801998222063351	-0.0133997717391972	0.7797478707513	0.0705034691546768	0.140711823100071	-0.0301084319503595	0.529699610023511	0.00777021302004201	0.871182807597288
DUOX2	green	-0.0806371171964862	0.0918857871546498	-0.0685203946048547	0.152255267334532	0.0313111351940648	0.513381666558877	-0.0171216938191345	0.72084273609053	-0.026777615747672	0.576221266558783	0.0596576370293179	0.212733541199192	0.00364621466470789	0.939346057993428	0.0174638197763243	0.715504063972417	-0.0706238549359255	0.140033267691549	-0.0495625303175763	0.300697433439305	-0.0476844922643391	0.319407033242817	-0.0450110347651057	0.347322405124704	-0.000833213376354251	0.986127053572078	-0.0320536776757416	0.503438883286172	-0.00538321390422855	0.910552886287461
DUOXA2	green	-0.0849047986497665	0.0758889110377555	-0.0577608661061376	0.227663937251529	0.056401275949135	0.238814156595962	-0.0231870394800557	0.628423388628015	-0.0232298310781748	0.627789493448366	0.0607524686513488	0.204443194792152	0.00899591681525045	0.851083309249005	0.0138889765018764	0.771924810354565	-0.0605480289340856	0.205973211632014	-0.0427521770147931	0.372077794724918	-0.0352252636751373	0.462137504216754	-0.0309819537491029	0.517821840780849	0.00111788466655974	0.981388043539319	-0.0282006555414049	0.556111846032269	0.00955089910060846	0.842013330032644
DUSP27	green	-0.0181943771015577	0.704150743552197	-0.0269010070360044	0.574464123133975	-0.0325695249520211	0.496591721276643	0.0323452928892082	0.49956199975881	-0.00232263708833272	0.961341393081405	0.0504390016236263	0.292219978375367	-0.01183256752004	0.804955990140451	0.00340403024529165	0.943367751064823	-0.00187176564864017	0.968841559778571	-0.00103302682238856	0.98280063709701	-0.010942720228518	0.819361278674665	-0.00143540945558338	0.97610289094403	0.0999243474846921	0.0365710891312903	0.00420848344377081	0.930015187060413	-0.00301021147002893	0.949910498367875
DYDC1	green	-0.183019057948487	0.000117184407898932	-0.0963286399159857	0.0439113637265928	-0.045564725364567	0.341417495174451	-0.103130862725059	0.0309310801148316	0.0275423998706895	0.565371377096778	0.936662864621748	8.90304102374695e-201	0.0418371626581416	0.382408408865171	0.209449096812702	9.86831875061258e-06	0.0170121425855137	0.722555102589809	0.0534012570792781	0.264761437530707	0.0324392194746258	0.498316663100953	0.0133105791826993	0.781176607734613	0.257620287814955	4.53186186401685e-08	0.109354396794801	0.0220824728978371	0.0251179772947106	0.600097130816291
DYDC2	green	-0.126375917437994	0.00809891479996425	-0.0409894566185422	0.392133834465433	-0.0554902617965576	0.246497118597102	-0.112104184779179	0.0189321447687513	0.00515044304053621	0.914405435756604	0.923037125367707	5.43484909095164e-183	0.0475357670486266	0.32092044111386	0.172694448826249	0.000282087591694642	0.0234065316936931	0.6251748326341	0.0620217237097401	0.195128223487409	0.106998590376346	0.0251333066836609	0.0992867894132203	0.0377909108916259	0.0850395028695659	0.0754234367034483	0.0408108566027469	0.39420175428713	0.026963349141822	0.573577307588631
DYNLRB2	green	-0.219415396134624	3.56060647700558e-06	-0.0986129920265043	0.0391173836339632	-0.0633642652655483	0.185617080130208	-0.152205657183518	0.00139850297041874	0.0259956383964889	0.587415282892006	0.930437906095584	3.33669147865097e-192	0.0411071407677224	0.390774819645695	0.236182368367305	5.74158862702009e-07	0.0448244903836917	0.349326329723224	0.0515303802713453	0.281889607471175	0.0318631685629149	0.505980134455597	0.0247811162363769	0.604997203100254	0.111507249993107	0.0195805940166706	0.038876143356968	0.417021633833796	0.0131709107501127	0.783415373798333
ECT2L	green	-0.212647196680586	7.15239126363766e-06	-0.0837149309212355	0.080102753981119	-0.0646082335514618	0.177113299627775	-0.135938532400427	0.00437063207410227	0.0196880855262839	0.681143316859831	0.968060106783545	4.37557678302413e-264	0.0436529356799422	0.362078293834628	0.234076269880197	7.27622098826661e-07	-0.0198420460273501	0.678788159577881	0.0568953641953525	0.23471845813621	0.0180671349156665	0.706123532374944	0.00788099290775186	0.869362588970223	0.115428416918021	0.015652536877556	0.0131336314445922	0.784013232427949	0.0173865834661768	0.716708090418467
EFCAB1	green	-0.227487263697149	1.50503256422188e-06	-0.0963777395148758	0.0438033473397478	-0.0324923983082326	0.497612315534976	-0.047819594625942	0.318036290291096	0.0165754948555827	0.729393922413266	0.668717737441694	4.34670367495793e-58	0.0179035533444913	0.708662626926256	0.151928184439037	0.00142732902334757	-0.00435891024574956	0.927520420177543	0.0364492260836936	0.446717528245753	-0.00721556920612088	0.880306169220162	0.0048687134181423	0.919070966636521	0.0600389829325222	0.209818863960883	0.159647353961531	0.000798960710883333	0.0564945312304015	0.238037303080742
EFCAB12	green	-0.227012233919969	1.58467497199035e-06	-0.197977517532893	3.00750983216559e-05	-0.0302174374365848	0.528209899019736	-0.162911841039872	0.000620158515602627	0.0522632164960133	0.275093192522968	0.920710025451358	2.76633506325971e-180	0.0667261011034883	0.163306360801142	0.30672320875571	5.39267785898075e-11	0.109905428820338	0.0214170573729853	0.0901097092703309	0.059524101555091	0.097642840598798	0.0410963428872298	0.0670359021258662	0.161356418610241	0.196672429254472	3.40055522153219e-05	0.24357692622155	2.45562788069833e-07	0.0271562557563632	0.570837318051991
EFCAB6	green	-0.268286350560654	1.17256255349832e-08	-0.0779583739736714	0.103235557066265	-0.0186855929125877	0.696553532460053	-0.0817127010175122	0.0876195379758029	0.0229787027746261	0.631513488820292	0.732089724553942	1.06305566997068e-74	0.0527407772183738	0.270724710612497	0.250997456262311	1.01827912902611e-07	0.0526195954698025	0.271828706908626	0.0962864191435575	0.0440044262158597	0.0220450349096379	0.645440211558668	0.055254563945712	0.248512655131264	0.239380051615767	3.99015803686922e-07	0.128695558454808	0.00699829655161835	0.0512953801613777	0.28409286094075
EFHB	green	-0.201123995523649	2.22928634635085e-05	-0.0732208899441623	0.125998149472621	-0.0632977474480511	0.186080127354265	-0.141216607164957	0.0030579162220672	0.0211414101962612	0.659037900443431	0.936405016231894	2.09749030300864e-200	0.0479599619173472	0.316616204155732	0.22525755299884	1.91532089010926e-06	0.0056171854438179	0.906682575636538	0.0750678704560871	0.11669949139726	0.0648915854649025	0.1752173953775	0.0924239404749229	0.0532483700605634	0.12208616357847	0.0105474381826375	0.0318617020803469	0.505999722307768	0.022046105447045	0.645424170879302
ELMOD1	green	-0.156962543057016	0.000980550829907514	-0.0417147741752975	0.383803354160134	-0.00454916174268231	0.924366196740041	-0.0934966023862919	0.0505320489266674	0.0769431380365068	0.107816877232045	0.163304563840427	0.000601350624078713	0.0156206223854469	0.744423527818578	0.138513752942593	0.00367713792933122	0.225474498217341	1.87112025796951e-06	0.0918107055350391	0.0548551549045503	0.0347371327873986	0.468368776738727	0.0192017176879867	0.688603639003685	0.259022881414876	3.80668829233184e-08	0.107593983386465	0.0243297871001305	0.0123608576197993	0.796434545377953
ENKUR	green	-0.275946418804092	4.27870542927521e-09	-0.128395259134335	0.00713280137759084	-0.0513259174846685	0.283805902100997	-0.20057861077929	2.34883123091925e-05	0.043650896320076	0.362100741948802	0.917329449135168	1.69670795753731e-176	0.0629104543306765	0.188793081443726	0.245083253263581	2.05848003237546e-07	-0.0197807655405058	0.679725203680869	0.0382731957882075	0.424288981587836	-0.0004803463851541	0.992001996997033	0.00571788455365702	0.905017505050689	0.074671318798462	0.118649249927251	-0.0238375885744106	0.618816167758399	0.0161363513122234	0.736293537067337
ENO4	green	-0.240180706297986	3.6397236132219e-07	-0.134370869328802	0.00484861321920186	-0.0323997901071605	0.498839241519313	-0.131883174930868	0.00570438666219393	0.0503386454661804	0.293182456074585	0.896370770122964	3.90500883776936e-156	0.0408541626685478	0.393699732076419	0.254159922242687	6.93760107269468e-08	0.101065551478119	0.0344710713257498	0.15299692247566	0.00131921259219058	0.0952732553818529	0.0462878897647053	0.0259175568905316	0.588538505988027	0.25291072540148	8.07808047009784e-08	0.133041239366554	0.00529041635330828	0.0174154270718687	0.716258369041311
EPB41L4A	green	-0.307794967221846	4.58669885182544e-11	-0.154713153261952	0.00116124371746783	-0.0729970996020929	0.127162836549947	-0.238684027773701	4.32096384979277e-07	0.201185162795814	2.21624470454743e-05	0.207401780928867	1.20951940505409e-05	0.0762051488314338	0.111246668751201	0.324808162059516	3.21191288838136e-12	-0.104218391497825	0.0291953818101526	0.100083267935098	0.0362722898987697	-0.0484618106767569	0.31157299796962	-0.0223526002905698	0.640838509766885	0.0795230195972691	0.096478537305097	-0.0164891123231761	0.730749419921997	-0.0378316532800518	0.429657399149372
EPPIN	green	-0.181503144669354	0.000133725171152748	-0.110320188946623	0.0209277449721986	-0.0459504004598934	0.337342477482138	-0.100120445255921	0.0362026898720349	0.0287090638207263	0.549011018298305	0.866136217088179	2.10007563033566e-133	0.0325547991304251	0.49678649781575	0.201509382198891	2.14831674209438e-05	0.00970090764244293	0.839565296108565	0.0543086550082792	0.256716892550465	0.041194477590368	0.389768100864412	0.0279609125414528	0.559475706704862	0.4658113516611	5.65830569735177e-25	0.032441469637955	0.498286849242044	0.0176477014850579	0.71264039833896
EPPIN-WFDC6	green	-0.190681081095886	5.91531885218175e-05	-0.105617996193938	0.027085061831607	-0.0516979836156169	0.28032531009987	-0.101563430301381	0.0335875686420653	0.0287270126667434	0.548761147775548	0.820249470440797	7.837165225941e-108	0.0485950572136037	0.310242886767978	0.201717621294629	2.1057348357071e-05	0.0180097739212734	0.707013513842194	0.0551547269093129	0.249369851412309	0.021475663168151	0.653994676533121	0.0244481617678729	0.609857937128259	0.34475816211974	1.14118301140366e-13	0.0506753252559854	0.289961851816914	0.0109467328442767	0.819296179988456
ERICH2	green	-0.174158500303827	0.000249786605624411	-0.136123130572493	0.00431724472723878	-0.0443348840900137	0.354620563978781	-0.197674533711495	3.09472419494402e-05	0.0550186305272997	0.250541682706932	0.249957831445057	1.15389084046774e-07	0.203243116608573	1.81734308647653e-05	0.238508174649462	4.40862627871936e-07	0.328076171159389	1.89011275403528e-12	0.23111482539608	1.01141906799734e-06	0.0891745799222362	0.0622278305932043	0.0925852287125462	0.0528323348012659	0.147185733044333	0.00201235189512282	0.0291977873975661	0.542227419136843	-0.0222970244396442	0.641669008114363
ERICH3	green	-0.187973557944004	7.55511402437886e-05	-0.108023089929942	0.0237645291356596	-0.0825441187109858	0.0844320992744517	-0.114019400549554	0.0169763256615766	0.00727149436239076	0.879385514928958	0.867513894216425	2.58223916253604e-134	0.0239368405939414	0.617356063413376	0.21481240788443	5.73576707909359e-06	0.0343517712004455	0.4733207047048	0.468728315403	2.62934399886394e-25	0.0479725626940635	0.316488926090903	0.0305558488430902	0.523598630018832	0.0922521214080794	0.0536945655938922	0.00612466378274247	0.898295676142901	0.0245479825085995	0.608398860047427
FAM149A	green	0.020705080880173	0.665644545935186	-0.00621047160440009	0.896878655494467	-0.124809881121215	0.00892680252922986	-0.0303906699862579	0.525846820375897	0.0253430887876919	0.596832605284521	0.25376711118578	7.2783332834796e-08	0.128671410670382	0.00700902786391385	0.108528793410922	0.0231129770300745	0.122887506145414	0.0100454960085264	0.0798184093121884	0.0952433548700492	0.262922398111023	2.33160864010702e-08	0.152056472875533	0.00141393423394519	0.0557482962059744	0.244303695072765	0.0103273685742733	0.829358862932596	-0.0400964503595535	0.40253905233655
FAM166B	green	-0.16148578035828	0.000693136346674343	-0.079976635591221	0.0945869362403409	-0.0527002078499517	0.271093966258629	-0.128634495620227	0.00702546143524551	0.00188728025923592	0.968583427543478	0.947496627921171	5.15216781976321e-218	0.0380512947293003	0.426982026679089	0.19464806701325	4.10774100362676e-05	-0.0078992153090733	0.86906324342806	0.052586859185283	0.272127468995366	0.016901164478986	0.724291185327671	0.046440632851507	0.332207877696634	0.0800046641637	0.09447103431865	-0.0162676961269894	0.73422765833719	0.040151870568176	0.401888539933893
FAM183A	green	-0.193613485608288	4.52079821662425e-05	-0.196060098474272	3.60128571390677e-05	0.024370333001176	0.610996631744576	-0.0404797654459138	0.398052646452065	-0.0172029843001687	0.719573006387474	0.753314978527783	2.25326558955016e-81	-0.0202869096023741	0.672000625936039	0.102253737231879	0.0323945805170241	-0.0520413245571833	0.27713917516179	-0.004867301699312	0.919094352271583	-0.00666373876823325	0.889398995796518	-0.0382032953828918	0.425136240336212	0.102382059095327	0.0321768493047616	0.0822726036400625	0.0854625720261332	0.0215570116069674	0.652769654745972
FAM216B	green	-0.240144374687011	3.65496306549849e-07	-0.0740800585607598	0.121603502284739	-0.0849893333591272	0.0755965267493502	-0.190187281169333	6.18684041544922e-05	0.029556162280518	0.53727970371988	0.962394817787482	6.75999278789681e-249	0.0662181424208854	0.166541775523094	0.278530626080773	3.02358214604837e-09	-0.0117158567462312	0.806841719124581	0.0384572960275368	0.422062226552682	0.0116234326690288	0.808335835930436	0.000710702017978682	0.988166697520299	0.066143085060572	0.167023893586532	-0.0168405676568388	0.72523972736553	0.019374745719	0.685946081566724
FAM221B	green	-0.118720476736255	0.0129066682986951	-0.158380469921948	0.000880377141689115	-0.0235996524281021	0.622322568149974	-0.129094852768319	0.00682296886259153	0.053191945083713	0.26664140713284	0.439261302708876	4.35923539913331e-22	0.0934855425998767	0.0505594540037625	0.28669835488034	9.8530800760291e-10	0.0239528630930831	0.617120496175467	0.143705732321506	0.00257313775054106	0.0858721996497823	0.0725973381599827	0.0938284048104179	0.0497156245940889	0.569836475462111	4.49306593274296e-39	0.0917125967332455	0.0551159185206611	0.0060408462034892	0.899680142279204
FAM47E	green	-0.203734564895551	1.73271580644612e-05	-0.222017273710535	2.70703041928387e-06	-0.0418920391728569	0.38178395076379	-0.160020126735632	0.000776365226934143	0.249010555046855	1.29249659912363e-07	0.482781104727334	5.89935480657291e-27	0.100877703130475	0.0348095174677925	0.249879273941469	1.16481739783322e-07	0.117016768194895	0.0142695653064875	0.513881401821081	6.88962845716215e-31	0.106917108578665	0.0252450329178049	0.0565591416352674	0.237500116613491	0.171977227659824	0.000299297633895146	0.0516978636489653	0.280326427682443	-0.0202855098835582	0.672021940855869
FAM81B	green	-0.235211239435413	6.40600692830963e-07	-0.08331966868874	0.081543768778834	-0.052750489752424	0.270636359734685	-0.196388506111554	3.49227536686057e-05	0.0249743410047247	0.602184315592109	0.969555087850237	1.49202135678146e-268	0.0944560894301602	0.048201304126391	0.252874677490872	8.11353999951471e-08	-0.0145398703720556	0.761551964029536	0.0466277821472577	0.33026105359415	0.0342464357940745	0.474679251150221	0.0277493207677504	0.562452724600134	0.0966778581104727	0.043147952546393	-0.0236880900015895	0.621018284578631	0.0153999646799552	0.747910741920814
FAM92B	green	-0.250989268488711	1.01928449897772e-07	-0.101517069086849	0.0336690149591413	-0.0610962587550259	0.201888891968901	-0.209248318270438	1.00681138432807e-05	0.0204523419362411	0.669483277200312	0.963808088389186	1.86545599934769e-252	0.056160717469687	0.240826329734041	0.284485404670802	1.33988564599359e-09	-0.0117884427780893	0.805668793789067	0.0353308681428593	0.460795495024899	0.023468071544338	0.62426532001479	0.00398659746162181	0.933696319536212	0.0831594888284055	0.0821336763939739	-0.0182020671673691	0.704031578589374	0.00688813211742643	0.885699719061586
FBXO15	green	0.00305919210124554	0.949096561489293	0.0230440850599619	0.630543028539933	0.0733113266176355	0.125529839874181	0.0460641549541718	0.336146529045458	-0.0244732764119872	0.609490691208561	0.353685561653699	2.36751271416086e-14	-0.0249290077187645	0.602843731630347	-0.012326665074018	0.796985359576402	0.479049029822325	1.64518187003878e-26	0.102687480553963	0.0316636447287655	0.0194311611002932	0.685080425398109	-0.0125180533968271	0.793903552911268	0.0577373403739651	0.227853677434745	0.0383967296320862	0.422794043114726	-0.006469453825651	0.892603857699695
FHAD1	green	-0.21585295839271	5.15433821437923e-06	-0.2211454664299	2.96849840515521e-06	-0.0308947058924523	0.519001996535498	-0.23157513826569	9.61223945623459e-07	0.0332520759378481	0.487608403722235	0.588372323772857	3.80226224721742e-42	0.061050870203326	0.202224786524435	0.237046962599285	5.20619867572639e-07	-0.0189833464252516	0.691963100611974	0.0367644394776794	0.442794114566348	0.0207092429378782	0.665581403103437	0.0602497740098044	0.208220178464477	0.115811129281702	0.0153089815384035	0.0304936691109832	0.524444359085386	0.0511075100780073	0.285862579047729
FMO2	green	-0.11182597978923	0.0192319924746209	-0.0999184607826479	0.0365821972199123	-0.00145950941635774	0.975701790479138	-0.0933977842551693	0.0507773508703756	0.00582292902223174	0.903281026967593	0.0428914936049629	0.370520158022403	0.0301782095998463	0.528745756664944	0.149314315396386	0.00172693072084498	-0.0425406893006554	0.374450063161027	-0.000837079609964444	0.986062687553655	-0.0104128650205158	0.827968119437298	-0.0160468624365749	0.737702167735545	0.0193996477870082	0.685563925327248	0.0355561625329184	0.457939750557873	-0.0116111106743414	0.808535084613904
FOXJ1	green	-0.0908235257888076	0.0575262543954111	-0.114683231198275	0.0163409187424857	0.0514023332202551	0.283088681717268	-0.148568368459506	0.00182243585700483	0.0313467161132375	0.512902918041857	0.569383411600078	5.31152674684937e-39	0.148832410588924	0.00178809038622173	0.138137253307103	0.00377187354812649	0.0372025798178795	0.437373400676545	0.0535275165501881	0.263631829821291	0.245142371949819	2.04422874917331e-07	0.167691869841989	0.000424297782953759	0.0492620623845202	0.303640854673829	0.0101427372335772	0.832364015331444	0.0322104077420589	0.501353266733016
FRMPD2	green	-0.159306852961152	0.000820130020054296	-0.151394954643711	0.00148426295441401	-0.0634110066208554	0.185292210156168	-0.154856275259721	0.00114889054859759	0.0367509341751543	0.44296180939559	0.790841573813623	5.16843078132422e-95	0.0427901752148484	0.371652553090038	0.197456825642766	3.1588647576921e-05	-0.00467535051803978	0.922274734320039	0.102283376004524	0.0323441792792787	0.13909345575828	0.00353548199580255	0.231805229792695	9.3703809771839e-07	0.238810693586752	4.25886205177489e-07	-0.00945654664957071	0.843553877271727	0.00376281934774608	0.937410274250167
FUT2	green	-0.0623772209869808	0.192575736839922	0.142711093831218	0.0027577645299014	0.00384886901713466	0.935981977721975	0.0141253733297548	0.768152708924074	-0.074423506154584	0.119880554932435	0.127933320402232	0.00734422269136394	-0.0372618893111559	0.436642554424065	-0.0389792656279146	0.415786063656242	-0.12035611565826	0.0117075581042159	-0.0997130393015614	0.0369716215522839	-0.0569175330298895	0.234535860884235	-0.0256914406437116	0.591796811517346	-0.0643331194652801	0.178968615207031	-0.123362545629513	0.00975805520194758	-0.0210379217294824	0.660602490247215
FUT6	green	-0.00426207945779968	0.929126239250203	0.0643011369803044	0.179185229995531	0.0461111798243281	0.335652932282751	0.0294649588815897	0.538536708019097	-0.0511347390019659	0.285605626174413	0.111970592313889	0.0190756176599199	-0.0130875113398234	0.784753049239517	-0.0334362888812262	0.48519897215532	-0.0822286712906269	0.0856302554433436	-0.0598774114822693	0.211050238888451	-0.0145800207601143	0.76091348980228	-0.0386376587558948	0.419887312755392	0.00448081501804327	0.925499199069189	-0.0506265625026735	0.29042682994133	0.01249277955136	0.794310339279859
FXYD1	green	-0.292816326981266	4.1534412225844e-10	-0.149755638547255	0.00167260927229853	-0.0685212165710981	0.152250338195833	-0.207749840066267	1.16855961633378e-05	0.0804123516689663	0.0927979837648696	0.27841812887369	3.06986088876236e-09	0.0727400862400049	0.12851070885307	0.397059916475434	5.42736616232734e-18	0.0355312892663611	0.458254547654967	0.353468492743938	2.46126996823704e-14	0.0375886213313104	0.432628962388409	0.0333473456316865	0.486361511413461	0.127237424525653	0.00767330690578312	0.123846668309375	0.00947265718444605	0.0593703403046128	0.214948552641991
GAS2L2	green	-0.235033123170358	6.53562800647503e-07	-0.135537699139044	0.00448861521695438	-0.0823142494958292	0.0853038601504763	-0.181579401975038	0.000132843251398856	0.0324766767710569	0.497820490484832	0.911151723774474	5.62320867096105e-170	0.0610014429421091	0.202591030717254	0.26040488678294	3.20253063786807e-08	-0.021467606946317	0.654116045381866	0.0323929965887228	0.498929308944333	0.0111170149167988	0.816534757564885	0.0189150782402957	0.69301459471966	0.0999469231174937	0.0365285159131234	-0.0065868857568198	0.890666525985009	0.0178986786985884	0.708738340318504
GNA14	green	-0.253888606755591	7.17125646345806e-08	-0.181317341802056	0.000135897060852471	-0.068543121945496	0.152119021401087	-0.428018466921476	6.12946216548777e-21	0.104214572431163	0.0292013277982587	0.424651021535576	1.32740848980163e-20	0.423553947189209	1.70420736639908e-20	0.456069634428449	6.94012791188727e-24	0.0207767568319566	0.66455747601906	0.0847424671292576	0.0764529529166367	0.206241318270998	1.35617466724889e-05	0.219135292442163	3.66650711732823e-06	0.061250532521378	0.200750231136863	-0.0333453481933124	0.486387636296967	-0.0214112187852633	0.6549658010989
GP6	green	-0.112443315754825	0.0185721479897192	-0.0453123805817252	0.344100674702139	0.0239971497583078	0.61646958557574	-0.0512465407073743	0.284552211385855	0.185243103909785	9.63623347190384e-05	0.126395223415405	0.00808915101051254	0.00704920832341679	0.883045793388721	0.0806268137672403	0.0919274453622912	-0.0277199780253742	0.562866167176392	-0.00737747378865138	0.877641301079243	-0.0220377008181229	0.645550108271841	-0.0174126244858087	0.716302061874977	0.0951722166939426	0.0465209661855737	0.0503849140263106	0.292738448824214	-0.0013149604909609	0.978107635382703
GP9	green	-0.219782559271506	3.42621063554773e-06	-0.0945034196966901	0.0480887003484658	0.08072386513927	0.0915356521415722	-0.195334829624999	3.85354364478525e-05	0.0645739901632751	0.177343449234505	0.532650325381719	1.82630358072082e-33	0.109006757612463	0.0225114327401189	0.307174731389351	5.03756562027138e-11	0.0242853945885156	0.61224041663262	0.161275047594113	0.000704571483485855	0.0809850319125796	0.0904879699511805	0.0770497491396941	0.107328376157681	0.329409816723238	1.519560703144e-12	0.0204741445156256	0.669151787048052	0.0201735156595299	0.673728239400898
GPR162	green	-0.250177514291925	1.12385728571832e-07	-0.102395590421006	0.0321539629239681	-0.0307362734536932	0.521148562182683	-0.174064984697935	0.000251741782833986	0.0514610612206236	0.282538306729351	0.687466177436506	1.4736517050669e-62	0.124456625680167	0.00912365388271507	0.307100711909773	5.09417598988954e-11	0.0751931513391589	0.11608875330405	0.213172674768344	6.78074419818168e-06	0.0735040532888159	0.124536351093665	0.278486939753933	3.04147272047884e-09	0.0873664081272873	0.0677429821163463	0.0985595658064913	0.0392242269842595	0.00422542364414545	0.929734206072624
GPR17	green	-0.261667136114427	2.73252205832961e-08	-0.097009933285335	0.0424324153949577	-0.105897475517596	0.0266797586097714	-0.140736083247127	0.00316055379913654	0.0994201238121086	0.0375329921009353	0.406217093927251	7.84445459041936e-19	0.0879423669787744	0.0659443271840908	0.41465761940868	1.25018160922284e-19	0.0190248275781965	0.691324479929802	0.298766255719052	1.75742565111103e-10	0.0362155098454925	0.449639241796393	0.0364660156536772	0.446508055200776	0.158889594808645	0.00084677829791755	0.0893665862498828	0.0616645744951693	-0.00320868111525253	0.946612754870808
HPN	green	-0.154660352256134	0.00116583189238583	-0.225076386848789	1.95299615954985e-06	0.00860560246794658	0.857474003021195	-0.192813765227943	4.86666697320989e-05	0.0642374162190495	0.179617384612068	0.167284775579269	0.000438411760836499	0.239642832235264	3.8717116407031e-07	0.229210611499872	1.24708232033076e-06	0.0463351147333226	0.333308782596689	0.111794723337356	0.0192659375872794	0.156099156754914	0.0010465947315373	0.184674087321841	0.000101330256190044	0.0488084071705188	0.308120947907984	0.0659706952161053	0.168135166212765	-0.0108387704697009	0.821048139108477
HTR3A	green	0.0799045196496782	0.0948856674206017	0.109363276643229	0.0220716092993637	0.0144136185593235	0.763560681559599	0.0224881748695281	0.63881443014867	-0.0239193490080761	0.617613274369529	0.0498291424825168	0.298101584438959	-1.5420781189859e-05	0.999743232145831	-0.0514320127924226	0.282810446396985	-0.0216340068710658	0.65161104604079	-0.0139411206934245	0.771092298338232	0.00594759283965169	0.901220822433364	-0.00286368979082241	0.952345633686445	-0.00411322252260215	0.931595406480175	-0.035952635489822	0.45293832806164	-0.0196969814545914	0.681007149866264
HYDIN	green	-0.22832025006697	1.37454654531913e-06	-0.125467590651946	0.00857034228884473	-0.0707427386364594	0.139365643681361	-0.156648823204381	0.00100409039379907	0.0505389743985515	0.291263282911965	0.935509073405909	4.0069422393189e-199	0.0874498371650695	0.0674799783876421	0.246596474428928	1.72216450788886e-07	0.0273710007692919	0.567794467937531	0.0569991174591233	0.233864740878771	0.0275705613798378	0.564973728436247	0.0559302362290681	0.242765345368447	0.162081573266082	0.000661729787301396	0.0765199146818837	0.109773448196313	0.0184617177376855	0.700012310104195
IGFL3	green	-0.1462789099501	0.00214656274947611	0.0130171219030796	0.785882546131182	-0.0892655659375159	0.0619603939483296	-0.0246404135916143	0.607049181024212	0.00612023127483639	0.898368882894958	0.0737951156662347	0.123047548543627	-0.0126971637699694	0.791022351106921	0.0355615746864499	0.457871270139069	-0.0314935273885866	0.510929996699458	-0.0159065195328348	0.739913051190093	-0.0311756520925134	0.515206739397865	-0.0280887490478791	0.5576807943113	-0.0168175783161873	0.725599697144335	0.00937899202386635	0.844820603745931	-0.0261095047675063	0.585779059653314
IL36A	green	-0.0105466361790039	0.825793186166211	0.109650303659191	0.0217229470066309	0.033075917276539	0.489918494759607	0.0141331718621655	0.768028363107655	-0.0417842801989707	0.383010765987884	0.0439931526712496	0.358345548265103	-0.0246044740231217	0.607573812407189	-0.0477091842889619	0.319156221709182	-0.066093622231352	0.167342180457765	-0.0620156588833212	0.195171982692011	-0.0581368971883121	0.224646384995773	-0.0480720789232256	0.315484907222105	-0.0262169980467697	0.584236352906118	-0.0672762991458023	0.159855431412454	0.00960590503181683	0.841115493880397
IL5RA	green	-0.380071626346368	1.68035151955653e-16	-0.156086649091933	0.00104758094448822	-0.0919450421921241	0.05449976488758	-0.350291589377389	4.33047153782485e-14	0.0797171040322429	0.0956655364558273	0.842531101939878	3.19781824060222e-119	0.109682863550128	0.0216836986297862	0.443666509301943	1.50587857248294e-22	-0.0113295415161958	0.813091451732185	0.0438039162811685	0.360418799180939	0.0231535958956161	0.628918996802077	0.0549165624172613	0.251423030667536	0.16084051879519	0.000728704162651821	0.0151958546886117	0.751141025233833	0.0133074105128545	0.781227378860005
IQCD	green	-0.0886984542761216	0.0636428780292889	-0.185206344620151	9.66762161909531e-05	0.0941390373659805	0.0489613105930263	-0.257988496022076	4.32951599093619e-08	0.0734408512616769	0.124861476183853	0.466627465405116	4.5696814753429e-25	0.183788734202532	0.000109541569546421	0.177459328839229	0.000189208432388103	0.105697891034691	0.0269686605816216	0.121071886798057	0.0112145593793556	0.300959963002032	1.27344479589543e-10	0.153947385455898	0.00122944227713958	0.0664945310444959	0.164775427676667	0.0417687303232411	0.383187996846545	-0.00429039528400252	0.928656626182338
IQUB	green	-0.250602833176967	1.06783899990465e-07	-0.185714293903065	9.24229174969729e-05	-0.0363902124743331	0.447454246443486	-0.217167544305873	4.49990647467258e-06	0.044194889989211	0.356143589335572	0.85216469143153	1.03955072281739e-124	0.0827202507681469	0.0837690051767275	0.274832846248867	4.96373161905918e-09	0.00117620282985711	0.980417278561002	0.0810004420992256	0.0904264529214412	0.0405003466174638	0.397812612207519	0.0214413814565402	0.654511201576121	0.191578562882918	5.45038629683782e-05	0.0635896831831343	0.184054204019875	0.0376340274941637	0.432072880185244
ITGA7	green	-0.289877642842428	6.30572121486218e-10	-0.252431169809753	8.56228980357132e-08	-0.0559602722512343	0.242512037258838	-0.248827565550577	1.3210614964989e-07	0.0818915535756372	0.0869258206760425	0.357822773592945	1.12287608989708e-14	0.147505687781342	0.00196686051468782	0.46809155655232	3.11012265062762e-25	0.0712956363881089	0.136292739797611	0.427920769580651	6.26919083406884e-21	0.0829204636151661	0.0830203625828116	0.0623341656423684	0.1928835680811	0.129507266332533	0.00664601993388579	0.238967762623768	4.18304533498939e-07	-0.00678814667824271	0.887347745206931
ITIH2	green	-0.0588549810852513	0.218963303551394	-0.049503691164569	0.301272332141195	-0.0383289501733818	0.423613891778701	-0.106668009753763	0.0255892529258846	0.0424982875354811	0.374926805178771	0.100725128228552	0.0350864888468104	0.0938992601075987	0.0495427159326535	0.0820461810236131	0.08632963301332	0.00752307721495185	0.875245920504668	0.0290360102278376	0.544468305322199	0.0658268614949941	0.169066583781667	0.0100081748603435	0.834555761981508	0.064859884436624	0.175428753770989	-0.0086484073154857	0.856772688243577	-0.0125572293331775	0.793273120723995
KCNE1	green	-0.335567647795646	5.47152201770547e-13	-0.113943597765537	0.0170502396176226	-0.071159888279093	0.137042331815436	-0.335912696999632	5.16363818106218e-13	0.068592263551337	0.151824743395989	0.503762673256335	1.45290190989774e-29	0.146441363903954	0.00212193373906456	0.466178493241497	5.14007569968422e-25	-0.0196453485187007	0.681797622209041	0.0314123228819702	0.512020773763972	-0.00153781837108933	0.97439852168572	0.0261953694142983	0.584546608168032	0.130102884658413	0.00639772086574652	0.394861747583599	8.5583238002931e-18	-0.018818522835125	0.694502786340816
KCNK17	green	-0.310752434430474	2.92424594371291e-11	-0.17339654247338	0.000266139333276975	-0.0975379634357566	0.0413152525286712	-0.292083084829558	4.61154476889463e-10	0.114916299816318	0.0161228213073661	0.326554418404228	2.42136379053823e-12	0.193543876994555	4.54995438915961e-05	0.429475239463701	4.37600503870489e-21	0.101218470420971	0.0341976299237313	0.395323387252922	7.77984622120804e-18	0.104518158941727	0.0287318951214542	0.266717815498745	1.43586312457431e-08	0.0902976448206113	0.0589926192407582	0.0422701725592975	0.377498014455444	-0.0191737732122451	0.689033201992496
KCNRG	green	-0.144678434772987	0.00240354667863703	-0.0734170789013143	0.124983936974863	-0.00623892160528151	0.896408907521419	-0.103022928659108	0.0311080625130348	0.0254454689354633	0.595350576448413	0.906000628209223	6.80244587439209e-165	0.029227448366212	0.541817062560273	0.194137023777525	4.30710079457699e-05	0.0366709277628625	0.443955987735059	0.0705810019270115	0.140274520848557	0.0307768939240625	0.520597770643532	-0.007534124245243	0.875064227560681	0.0740703301939396	0.121652585417747	0.0309958178641933	0.517634435676378	0.0334509893984386	0.485006972474786
KIAA1211L	green	-0.139538927755248	0.00343000894644607	-0.222610335320051	2.54191083620368e-06	-0.0700832137898242	0.143100355543199	-0.221788231666265	2.77350598628652e-06	0.423976005399985	1.54817929244188e-20	0.343570066475638	1.40162107667428e-13	0.173901301922847	0.000255198448189856	0.253484543860548	7.53336797841352e-08	0.0251733802163199	0.599292941229159	0.379117801336815	2.02562482255374e-16	0.208594281468659	1.07459857021433e-05	0.2647084920757	1.85774908727685e-08	0.0877118003917892	0.0666595962571476	0.0321091181143648	0.502700612476892	-0.00899559060631577	0.851088646325593
KIAA2012	green	-0.21877256603931	3.80812292233464e-06	-0.0978738756842718	0.0406175572652117	-0.0714708368817192	0.135329961335539	-0.148793224616645	0.00179314977970418	0.0313216206698056	0.513240558253682	0.966930631275951	7.53949474501404e-261	0.0507655131565295	0.289103180121854	0.247785541487064	1.49569115716228e-07	-0.001340921329383	0.977675532857539	0.0650304035741525	0.174294091333341	0.020937756601112	0.662118245452567	0.0139686189178595	0.770653379089275	0.204818871850806	1.55904321771557e-05	0.0360170720877598	0.452128387705796	0.0238708589245923	0.618326557528679
KIF17	green	-0.0719242114889838	0.132862841641099	-0.0608941833297095	0.203387454814275	-0.0364756383271701	0.446388024197002	-0.07691946899076	0.107925568406581	0.0405322643115713	0.397440534289361	0.120233568751771	0.0117938586029809	0.110165081399721	0.0211095843344364	0.0999384325281226	0.0365445225604431	0.0353235640487192	0.460888244646959	0.0379034126927049	0.428782258252787	0.0722341059956034	0.131196561845369	0.0490240401716991	0.305986047756903	0.0773971282530936	0.10574876828698	0.0202794445932951	0.67211430613953	0.0600402363347471	0.209809331785491
KIF6	green	-0.172538044161488	0.000285759863460883	-0.07205189266627	0.132174342250668	-0.0452641901973871	0.344614603933673	-0.0879076724668819	0.0660515526962636	0.0618515233907699	0.196358985148941	0.633918015041724	1.32656941468645e-50	0.0184933298924491	0.699523537430232	0.195567408834254	3.770883475318e-05	0.213362431427585	6.65111939053771e-06	0.139747571011164	0.0033815975889845	0.0582043607883616	0.224108034377488	0.0847097755147094	0.0765669552718348	0.302546822170634	1.00704069278132e-10	0.0791855402220823	0.0979053134662678	0.0337319571468093	0.481345219438001
KIF9	green	0.0609863429219611	0.202703014237417	-0.185933412520532	9.06430568866313e-05	0.135877323474284	0.00438846542982754	-0.125005399324635	0.00881948321711824	0.135093341415523	0.00462276438302123	0.468332548948062	2.91872942788894e-25	0.116849312757264	0.0144101191030203	0.0846446309312737	0.0767945396427434	0.140366843130516	0.00324153702130632	0.269603760946236	9.88111560383208e-09	0.47995881260439	1.282739318878e-26	0.290448717810501	5.81648032307015e-10	0.113053795136708	0.0179391337408476	0.115981197326381	0.0151584491095737	0.0618286492510442	0.196524824902052
KLHDC7A	green	-0.0678559532606873	0.156279498309661	-0.0578268957877208	0.227131992942853	-0.0332311333707895	0.48788273094878	-0.197340921293672	3.1935236151293e-05	0.0751490952923522	0.116303238360492	0.163007932869098	0.000615506834977358	0.10508375484219	0.0278745761097966	0.154074058289973	0.00121791227201772	0.0392725466041871	0.412283883659545	0.0498621677711839	0.297781077739245	0.0893489801738144	0.0617160466636212	0.0467696596138386	0.328790085292483	0.0379741269243902	0.427920875296339	0.0043805362975835	0.927161818759351	-0.00607491399104864	0.899117386891858
KLHL32	green	0.0357175624444016	0.455900007206596	-0.104974022935796	0.028039165705614	-0.0402106237082763	0.401199593003469	-0.102601422377983	0.0318075369272782	0.0127930845753289	0.789480518215893	0.371558950762088	8.71690111775823e-16	0.140086079041079	0.00330437134645347	0.100316100416402	0.0358382687228774	0.319169341480428	7.90003264016017e-12	0.365957167461596	2.50878428928572e-15	0.228140102705439	1.40181296736194e-06	0.203929335412224	1.70022312359802e-05	0.13619578750617	0.0042963938382373	0.0427042568914318	0.372614501976035	0.00765248867996088	0.873117875404724
KLKB1	green	-0.0867954256969131	0.0695655978840551	-0.11700312961009	0.0142809676045259	-0.0765129629603158	0.10980581805962	-0.0586018509247404	0.220954773438205	-0.00155322450260329	0.974142130687408	0.173366139697798	0.000266812121712215	0.0256849035129625	0.591891133381454	0.207230603118624	1.23016112292828e-05	0.0126974093610997	0.791018402426781	0.132508949260402	0.00547721214103487	0.0500285375556994	0.296169968397548	0.0317041858564157	0.508105984210367	0.257005227935612	4.89040467193669e-08	0.0350073996222142	0.464912951200326	-0.00538278589598381	0.910559968281574
KNDC1	green	-0.318825055902855	8.34123134365831e-12	-0.191377068638616	5.55166230939015e-05	-0.0748696467553551	0.117670956267789	-0.279969982086359	2.48802147186482e-09	0.132503275317662	0.00547923485039566	0.498323570339295	7.17586369055892e-29	0.248412532691323	1.38812189311557e-07	0.39087662232395	1.93748298030994e-17	0.00695023135715127	0.884676405825533	0.06763684421601	0.157624024034781	0.0960763237521452	0.0444699865866921	0.0633055797713304	0.186025560431638	0.101437988990486	0.0338083295051388	0.0233022398259503	0.626717486640232	-0.0186444595871222	0.697188556371053
KPRP	green	0.0115651651690028	0.809278139994163	0.1438364594253	0.00254972812752131	-0.0235504427795284	0.623048827835963	0.0631708302915369	0.186965989115675	-0.0326721428555278	0.495235534825225	0.0679740958815759	0.155558142885616	-0.0482986270269708	0.313207048475452	-0.0575181131158341	0.229627193216692	-0.0477331728232753	0.318912678996123	-0.0451846477249329	0.345463956331964	-0.0514531365406091	0.282612531394538	-0.0553828771861012	0.247413982645389	-0.0261836843269237	0.584714258480376	-0.0479684888009571	0.316530072054852	-0.0225142160880104	0.638425950327698
KRT20	green	0.0941529329122172	0.0489277927492308	0.0696739172557871	0.145456283984125	0.0314481547482394	0.511539314114413	0.0875282815042497	0.0672334528388614	-0.0120215807216861	0.801904451913182	0.0761602222640072	0.111458204049928	-0.0147466320201747	0.758265763990917	-0.0630702489714036	0.187670232641547	0.011632294162731	0.808192551774102	-0.00262569720415365	0.956301916331579	-0.00459093550947635	0.923673776724375	0.0105433312595414	0.825846903592346	0.0149315787233931	0.755329964620903	0.00352996652566972	0.94127627826663	0.0406453641083722	0.396123766928995
KRT31	green	0.0664084372235605	0.165324123194367	0.00358274313414826	0.94039991575031	0.0288320294963064	0.547300303540145	0.0991964096650534	0.0379665923842431	-0.0292445538091278	0.541580480677821	-0.018597632126521	0.697911744780637	-0.0295420513366465	0.537474090672751	-0.0715166994655795	0.135078799675722	-0.0295700635721384	0.537088239287969	-0.0238616258019068	0.618462416287256	-0.0255549316439358	0.5937678760437	-0.00847363313416204	0.859636892499316	0.00769847340364883	0.872361920982898	-0.00680201068437955	0.88711920033345	0.0101293118049306	0.832582630165755
KRTDAP	green	0.00765449997849718	0.873084808743287	0.0731212324188995	0.126515777001376	-0.0437086615634189	0.361465231290953	0.045652372484541	0.340488675454576	-0.00402071663717151	0.933130181723576	0.0748918817979154	0.117561671728855	-0.0176640353260601	0.712386219127968	-0.0317482699214764	0.507516043159626	-0.0299703973315326	0.531589093471581	-0.0329673626569084	0.491344963963729	-0.0386160479719626	0.420147560932758	-0.0397408903863078	0.406727494923687	-0.0139705238040469	0.770622976517929	-0.0247677551955985	0.605191924512416	-0.0131633274626161	0.783536978785082
LCE3E	green	-0.0469405916778337	0.327023512950481	0.190743341546076	5.88189376686401e-05	-0.101599182242795	0.0335248751973865	0.0222152846204272	0.642891299931836	-0.0088234352220193	0.853906208479375	0.0757572546361168	0.113369735035446	-0.0316289575837556	0.509113530054196	-0.0211016535589122	0.659638785528165	-0.0448389787188941	0.349170429466463	-0.0448905302601236	0.34861607147708	-0.0562288890924614	0.240254897551072	-0.0577022735630997	0.228136707328897	-0.0260173534616524	0.587103081747893	-0.0653976233053703	0.171869111300303	-0.0326304623903639	0.495786141198309
LDB3	green	-0.194901870653623	4.0120051749216e-05	-0.183927723399948	0.000108212375514834	-0.0285505825536175	0.55121970165993	-0.110324541302692	0.0209226621975506	0.114275139264381	0.0167290228415632	0.333207482918678	8.11541004697357e-13	0.0580315821197796	0.225488625143	0.297006153880669	2.27128287149139e-10	0.149317486915104	0.00172653464437626	0.345789094737742	9.54071941407055e-14	0.0428990189829752	0.370436135156524	0.0178476759883447	0.709530690372521	0.203945055447496	1.69762601256673e-05	0.276744055513065	3.84535665404068e-09	0.00314298839029034	0.947704197734982
LDLRAD1	green	-0.169619214026223	0.000363034960421332	-0.0805290213624527	0.0923235870564112	-0.0355628680436203	0.457854906033438	-0.154733929369308	0.00115944292886637	0.0197407464250222	0.680337405040288	0.931710001386527	6.88185510746638e-194	0.0532857885009649	0.265797408454014	0.204446715413594	1.61669765983722e-05	0.0355424451842067	0.458113342937321	0.0472151617200821	0.324198731962224	0.135162063291775	0.00460178390110047	0.0238187474364087	0.619093510879743	0.0818309646602225	0.0871603309773877	-0.0232774691709074	0.627084126318125	0.00938519397202585	0.844719290429355
LGALS4	green	0.07045945156311	0.140960556667074	-0.0264045303786087	0.581549473957519	0.0290918339074244	0.543694535368716	0.0938588482067658	0.0496412716700433	0.00256172556055329	0.957365539434174	0.0989868090864089	0.0383766828271528	-0.0101496128164687	0.83225206082322	-0.0110410884320406	0.817765760436624	0.0180389078828504	0.70656143744485	0.0274991335714032	0.56598257078478	0.0619617844418504	0.195561014791877	0.0580752137798644	0.225139415816792	0.0564812944196601	0.238147462551529	0.0738226667935531	0.122907343525711	0.481570837173409	8.23844608081729e-27
LPO	green	-0.031836686118803	0.506333922500315	0.0566376264148145	0.236848724009698	-0.0211263671215358	0.659265236944577	-0.00683850599793781	0.886517628460459	-0.00437333056525519	0.927281301987668	0.130260393248597	0.00633346550010714	-0.0223841652141829	0.640367018342206	0.0281754662663529	0.556464816767768	0.014846516000648	0.756679795316814	0.0155870896412591	0.744953135809726	0.0107111559826013	0.823120150018352	0.0367120762589071	0.443444508430894	0.0484039725249512	0.312151522169878	0.0493916848067087	0.302368725476514	0.0487163284106757	0.309035569572925
LRRC10B	green	-0.108750897849897	0.0228317377225462	-0.0867571479696276	0.0696892045432801	0.0109383662926229	0.819431916172828	-0.159598440677178	0.000801970297131289	0.0441153357865804	0.357010904752823	0.727950326958876	1.79512030016424e-73	0.0899737301007727	0.059911114565491	0.185272684497915	9.61104475537937e-05	0.0822050974079171	0.0857203427307148	0.249628231736828	1.20040778390094e-07	0.395333930003691	7.76290679992344e-18	0.153468505143209	0.00127394459434414	0.0746351859507723	0.118828165096805	0.0203638170383382	0.670829883710607	0.0025102482860973	0.958221480207325
LRRC18	green	-0.26281467496469	2.36365047255056e-08	-0.105103571946739	0.0278449406071128	-0.0791399565698199	0.0980993107093626	-0.215304560583975	5.45337239470741e-06	0.0371197835187947	0.438394837629122	0.969110486501842	3.3512107461524e-267	0.0730054119669609	0.127119427179478	0.309050739731644	3.79106609630317e-11	0.0116164574551467	0.808448624767226	0.0474964342540307	0.321321465753937	0.0327429395567039	0.494301044282452	0.010463529872014	0.82714422368814	0.12101465528538	0.0112532915435536	-0.00843788720686794	0.860222925829128	0.013218185367711	0.782657400831677
LRRC43	green	-0.105633386734021	0.0270626053339022	-0.137683473003355	0.00388898938331029	-0.0464016754208135	0.332614060342822	-0.0281492045514601	0.556832931194897	0.0150872517979526	0.752861572408081	0.785526068421965	6.46916727479589e-93	0.0084006403689266	0.860833647320313	0.1373058011293	0.00398896162337841	0.0182768477523331	0.702873159517904	0.0707715831075386	0.139204028348875	0.146873450122639	0.00205767843436353	0.0649564061676778	0.174785809669827	0.134659022648896	0.00475736847605534	0.179158471234552	0.000163683030425462	0.0698599151219199	0.144382029023423
LRRC46	green	-0.158461811156973	0.000874927776076819	-0.0753170024917209	0.115487448343609	-0.0228000761791243	0.634168043426109	-0.1197844879163	0.0121149368806195	0.0187355244852368	0.695782964301844	0.935988550720249	8.30833628058692e-200	0.0391693062881866	0.413514723171503	0.184679186361342	0.000101284687142335	-0.00249346353572084	0.958500579849868	0.0349296730978375	0.46590536806357	0.0398100860588058	0.405910355776132	0.023595884812431	0.62237815949949	0.0744931320601188	0.119533602055819	-0.0036167574756701	0.939835141185455	0.0245243256418776	0.608744511701733
LRRC4C	green	-0.159791901551373	0.000790127775490986	-0.0893912154468706	0.061592629337369	-0.0381364405069118	0.425947504987256	-0.114223735409896	0.0167784764245439	0.0448838288383438	0.348688103489764	0.127956461544396	0.00733349954196172	0.0483073864707837	0.313119192655505	0.17682815661427	0.000199605912203365	0.176094281534389	0.000212367221552997	0.146065394516979	0.00217933023013107	0.0445068702977374	0.352755109364049	0.0479319748660043	0.316899015776414	0.0924676531087011	0.0531353469098003	0.0834022906165292	0.0812408322029406	-0.0108588056863189	0.820722950175696
LRRC6	green	-0.322173733121773	4.90217569499032e-12	-0.289225552470115	6.91336239517406e-10	-0.00946141554977123	0.843474365260737	-0.269521237774771	9.98789146339021e-09	0.0629699166881263	0.188374674573706	0.593587182474614	4.78059830757847e-43	0.133398891145195	0.00516814762399625	0.296614101797504	2.40425637843809e-10	0.00979721671801421	0.837994413051831	0.0904833257221763	0.058471374633654	0.0860100030195024	0.0721380846202478	0.129633904893247	0.00659251601275228	0.110799398305762	0.0203745143149905	0.134961085954418	0.0046633844620234	-0.0127051231245246	0.790894381187999
LRRC71	green	-0.215474881987252	5.35877021020935e-06	-0.108305734270387	0.0233984376368096	-0.0378248049222288	0.429740972217863	-0.116254754763072	0.0149190395558075	0.039416689343011	0.410569027886213	0.960646964430245	1.11590317031294e-244	0.04965723381092	0.299773646444929	0.243571782482109	2.45710277076171e-07	0.0173164116136308	0.717802598795775	0.0702060010576011	0.142399307109799	0.0384395776155901	0.422276239410417	0.0197132027268946	0.680758882955039	0.126940739412019	0.00781756721203522	0.135633601740729	0.00446012802615113	0.0123867684721646	0.796017209829841
LRRC74B	green	-0.18171289308747	0.000131312554086785	-0.160392542399922	0.000754382972334961	-0.0345164514115401	0.47120104611379	-0.106055467129558	0.0264529557146656	0.0176405477962098	0.712751730549454	0.884228640993065	3.01493991286484e-146	0.0358960658419729	0.453650056740726	0.202169487725828	2.0160724120366e-05	-0.00507725861531741	0.91561711679713	0.0536923548916544	0.262162061096213	0.0855100922128008	0.0738155002382648	0.0177307716972677	0.711348031533682	0.150135973623451	0.00162705632727958	0.0264169173214573	0.5813722023139	0.00192390957924064	0.967974001640261
LRRIQ1	green	-0.185269624434523	9.613647610882e-05	-0.215932218163879	5.11243520030139e-06	-0.0323400491179473	0.499631573416854	-0.18036803411904	0.000147520142259547	0.0476499474090462	0.319758141445909	0.892334527114196	1.02182961735743e-152	0.0739727938942481	0.122145545082512	0.245650796636365	1.92552747789587e-07	0.0139265307338636	0.771325209009895	0.0764977546690365	0.109876659869249	0.118114164414974	0.0133779387831221	0.0871396757219067	0.068461986252206	0.144367567601034	0.00245660415710796	0.087119998658681	0.0685246790164042	0.0887369596767965	0.0635274638226618
LYPD1	green	-0.134955121556625	0.00466522389444405	-0.139670073698123	0.00339950639388221	-0.00823460317284967	0.863557096763636	-0.146105057507755	0.00217320894372183	-0.00855576831850059	0.858290627139183	0.00426619097635866	0.929058048897428	0.0910004594484677	0.0570397348554829	0.0575052527664933	0.229731534573293	-0.00818067747014469	0.864441970329944	0.0331460944311766	0.488997510315374	0.108135000653368	0.0236189902197818	0.320039751276433	6.88376803446315e-12	-0.00911359575480203	0.849158419560577	-0.00853718196720238	0.858595237402642	-0.005866875539013	0.902554688412598
MAATS1	green	-0.0944660287861069	0.0481776390398026	-0.172012591185517	0.000298426600426238	-0.0946899363005251	0.0476470993765923	-0.113518785006788	0.0174696966632626	0.011096164564356	0.816872761400512	0.562772512238641	5.92930189909066e-38	0.0339183591735832	0.478924207170831	0.205466147499236	1.46339184374112e-05	0.0300805423714005	0.530081101405294	0.135940641954572	0.00437001861951727	0.104039181117805	0.0294755195963086	0.144138330172823	0.00249641123069098	0.11458827384262	0.0164305144704335	0.0942976526172531	0.048579849766357	0.0141974560664579	0.767003593078768
MAK	green	-0.160262071752405	0.000762017748279829	-0.279083313517723	2.80587641793578e-09	-0.0561162251706997	0.241199789782173	-0.192324957458228	5.09022394437034e-05	0.158430669803364	0.000877010364128787	0.643169308389253	1.68940091682564e-52	0.063082890554649	0.187581612595799	0.282173716107013	1.84194567338423e-09	0.0512399457737094	0.284614277171231	0.0821900977107454	0.0857777036040218	0.105766129766179	0.026869582500364	0.158503975474539	0.00087211530488441	0.140545936023068	0.00320202524112678	0.0953391845027158	0.0461363330996028	0.026753174501373	0.57656961977054
MAN1C1	green	-0.23974979420003	3.8244740012098e-07	-0.143470723742037	0.00261571441710051	-0.0148711480789608	0.756288841145469	-0.174454966726106	0.000243681649602709	0.0713125106869202	0.136199781866993	0.1085306760792	0.0231105805632244	0.0782168300549081	0.102094239867192	0.283023670791474	1.63910894022005e-09	0.00319953881651229	0.946764642418263	0.0553104876816274	0.248033394955324	0.0227197285268972	0.635363616820784	0.0171593645262516	0.720254236830908	0.104717943247252	0.0284265162566039	0.0479567127958521	0.316649028344876	-0.0319889925931981	0.504300980801382
MAP3K19	green	-0.218868385619533	3.77021335904732e-06	-0.0898512150254387	0.0602615858679708	-0.0540165683410478	0.259287719967333	-0.166872910801689	0.00045313461697423	0.0268804620246889	0.574756517232252	0.971821011074427	9.10237252280698e-276	0.056030612033435	0.241919553312948	0.247090250060312	1.62437040570282e-07	-0.0158659398145243	0.740552721588967	0.0379177084006404	0.428608038632082	0.0161124009580235	0.736670449587439	0.00373968866657275	0.93779424357486	0.150326804323948	0.00160463168890069	-0.0038837895087493	0.935402407800874	0.0292658815497265	0.541285573061044
MAP6	green	-0.197440397357802	3.16375554848809e-05	-0.0171556712313421	0.720311926920908	-0.087675096682084	0.0667740446606387	-0.0814718354537801	0.0885608112284099	0.021022646234616	0.66083355820034	0.501211096713606	3.08449270803745e-29	0.0437795342834747	0.360686469936376	0.19762813890338	3.10828862326438e-05	0.128123249144496	0.0072566265907744	0.524579933197223	2.45020686587819e-32	0.123696459047145	0.00956040369181559	0.0847481812647122	0.0764330407254016	0.0786604643313664	0.100158548400053	0.0644974693265913	0.177858547423102	-0.029009194761658	0.5448401873132
MCIDAS	green	0.194036429532862	4.3474054923597e-05	-0.0993666799824826	0.0376361927211941	0.0385494724262762	0.420949891275282	0.129281844036198	0.00674222271348505	-0.0333139861301562	0.486797925908875	0.0820385586352071	0.0863589448686189	-0.0477463968908826	0.318778473990472	-0.141282572004285	0.00304406543265091	-0.0488116721990074	0.308088549058543	-0.0134824443479222	0.778424235644664	-0.000522136696234476	0.991306194157249	0.175775393234814	0.000218146950639614	0.0468356436366169	0.328107415214204	0.0234775839124961	0.624124785234155	0.0243194496650685	0.611741601408461
MDH1B	green	-0.0974144736859121	0.0415742730780688	-0.143837961695359	0.00254946024411281	-0.0317319347549696	0.507734601551477	-0.0794849148905172	0.0966387992744276	0.000521167624171319	0.991322328999095	0.813297631616851	1.34312718865264e-104	0.0184096818689657	0.7008171345549	0.16050433402197	0.000747897616400571	0.235581997840132	6.14406669182803e-07	0.248715153090131	1.33890997162444e-07	0.181605089944091	0.000132547400471146	0.09171980408443	0.0550967271021007	0.126587709189828	0.00799237619679024	0.205225616288486	1.49826623895369e-05	0.0429563706923287	0.369796175375842
MORN5	green	-0.188404986094009	7.26788064017995e-05	-0.0549373316693463	0.251243515796398	-0.0579529574223537	0.226118876627625	-0.139432367428884	0.0034549758489759	0.0166153871018386	0.728768225296777	0.968684336608741	6.34044106798503e-266	0.0493677843610603	0.302603021086097	0.211456248984886	8.06786500379384e-06	0.00758369557824864	0.874248997851176	0.044647619027226	0.351233085537567	0.0278424656974209	0.561141271026401	0.000182768201737386	0.996956776326154	0.0845869863212033	0.0769963806485745	-0.0173697303034703	0.716970905516799	0.0161431671752838	0.736186285734803
MROH9	green	-0.23420691729045	7.17054844497786e-07	-0.0714157710760704	0.135631998307857	-0.0504909600163621	0.291722497190453	-0.151362853351354	0.00148775613278946	0.0282449379685028	0.5554915919538	0.887658403235226	6.34727144865085e-149	0.0393841865467249	0.410955342128342	0.241429918186774	3.15137505047363e-07	0.0222888331299319	0.641791452859039	0.051394159560202	0.283165339291103	0.026843947983605	0.575276353698093	0.0164225114868579	0.731795079602633	0.317986574639536	9.51881824898888e-12	0.0071787569106857	0.880912270770916	0.0131109488278318	0.784377062088439
MUC15	green	0.0406892307089744	0.395613756289206	-0.0498189850348075	0.298200207481969	-0.0120396050361182	0.801613613388901	-0.0277466051650946	0.562490981613205	0.0940717566421382	0.0491238721012834	0.0985497599599038	0.0392438638073946	0.0639708250481571	0.18143378139804	0.0314733076188965	0.511201484963826	0.0208470853832105	0.66349152434812	0.0779000170422905	0.103494649415242	0.0124084991225194	0.795667247913175	0.122767711761602	0.0101191583206157	0.0190311547296352	0.691227089856585	0.0664705320195652	0.164928241376547	0.00725908343389481	0.879589812837596
NAA11	green	0.0649690278970544	0.174701864411162	0.0659596986342525	0.168206240462266	0.00352055794756784	0.941432516414489	0.0477919309762777	0.318316651342115	0.00509843141904785	0.915266548160812	0.0771225895828102	0.106995620920955	-0.0386141635191909	0.420170258958176	-0.0515426647847394	0.281774752047113	-0.00182740749160222	0.969579609063177	8.89631637222856e-05	0.998518695798633	-0.0149016696252258	0.755804497058191	-0.00872628020895529	0.855497107804693	0.0195505352748684	0.683250067929404	0.025037154306286	0.601271171789706	-0.018522386382927	0.699074388666739
NANOS1	green	-0.0264401592223189	0.581039651505535	0.0238892871673922	0.618055438069054	-0.0673248779226816	0.159553398074966	0.0748064384766448	0.11798205694261	0.065417548323838	0.171738257329489	-0.0439507819316751	0.358809106201391	-0.0311284675492079	0.515843142797991	-0.0618442567981514	0.196411657580702	0.0122037390868817	0.798966428172243	0.0425115640465123	0.374777491238348	0.00139652245262243	0.976750107762379	0.00921688022322373	0.847469719883815	-0.0184966123735858	0.699472792314149	0.0193738274780133	0.685960174759612	-0.0244182904876635	0.610294865800021
NEK10	green	-0.180068122775239	0.000151381918726777	-0.0999590019258849	0.0365057549346199	-0.0578213781985636	0.227176409565321	-0.137505044845197	0.0039359343667565	0.0922133991849231	0.0537955514104202	0.935897485630754	1.12123542113411e-199	0.0477080972269137	0.319167260939028	0.247620949144255	1.52523432575463e-07	0.0607771402690033	0.204259112194894	0.0618791045040098	0.196159155269459	0.0459950718493476	0.336872503935869	0.0217021024419547	0.650587056020609	0.185762111703288	9.20317188506412e-05	0.0738555187420394	0.12274032571979	0.0256765365203279	0.592011867687552
NEK5	green	-0.210994798712371	8.45173927507096e-06	-0.132450436225673	0.00549810379859687	-0.0743304060714575	0.120345709555803	-0.125753873783792	0.00841918663148555	0.203890952318109	1.70658026741684e-05	0.935258785268786	9.0658893584271e-199	0.0497781034125368	0.298597364384275	0.250937672578081	1.02564197996894e-07	0.0187151514311288	0.696097333369162	0.0935282571645614	0.0504536800047584	0.0394448208056338	0.410234843061699	0.0122696492637934	0.797904062074374	0.152620523827994	0.00135640011568857	0.0709457910641541	0.138230997900908	0.0327878189057616	0.493709140397929
NHLRC4	green	-0.320553645327869	6.3449419261717e-12	-0.191439202592347	5.5202443262811e-05	-0.034417571215826	0.472473142440674	-0.330441004683977	1.28269561298658e-12	0.0396977844251115	0.407237031960049	0.91154823947334	2.21802653104912e-170	0.170506625549134	0.000337693218473607	0.390365117826807	2.14998897557663e-17	0.0216788841129881	0.650936128903737	0.135425825714309	0.00452205395909199	0.0737964821502579	0.123040591706233	0.1469941274444	0.00204005311513548	0.122956554181905	0.0100032544938304	0.022626298301483	0.636755050966387	0.0170526896843415	0.721921159584064
NMBR	green	-0.0516797121835614	0.28049555744027	-0.085476381619073	0.0739297481190771	0.059311382481047	0.215405149058206	-0.0666339565439124	0.163889737291616	0.026068505707724	0.586367960098888	0.251538443612407	9.53929815438592e-08	0.0244170039083142	0.610313687769089	0.0813742792164079	0.0889443526465282	0.117313810849975	0.0140232056842997	0.193248305957034	4.67574781030514e-05	0.0754283065706007	0.114949144856743	0.0402813102434119	0.400371650779714	0.344196262127547	1.2578379294918e-13	0.0832001366138688	0.0819836538637196	0.049606194024059	0.300271280395758
NME5	green	-0.288481564670195	7.6762658048114e-10	-0.177529522881426	0.000188083987756981	-0.0915666292549286	0.0555057909991673	-0.30418946120368	7.88637763484939e-11	0.0496352051884757	0.299988356526508	0.921344306790904	5.15772451635875e-181	0.171880882742221	0.000301682743808301	0.378297276886614	2.37773032917659e-16	0.059987821328053	0.210208216772777	0.257615049180685	4.53480560937913e-08	0.0972476292148006	0.0419264055630624	0.0854754617472049	0.073932867655882	0.0990362812335073	0.0382795521472662	-0.00501744094734161	0.916607635822207	0.00335138459177564	0.944242174081207
NME9	green	-0.250520543013374	1.07846287748429e-07	-0.159325870313799	0.000818934150079853	-0.0573549422606001	0.230953558795816	-0.131711615655218	0.00576812946097397	0.0320411466324181	0.503605831544238	0.935862865475265	1.25642938998092e-199	0.0401588153088899	0.401807068160418	0.26662991720718	1.45219984537577e-08	0.031928384309861	0.505109447924033	0.311337752055286	2.67341021847605e-11	0.0377247865414809	0.430962605762944	0.0268211067222771	0.575601648568185	0.179012186084621	0.000165746617110524	0.0657830580037485	0.169351004909274	0.0156058106544802	0.744657445855277
NRG2	green	-0.133542048564226	0.00511992447419016	-0.232218939962293	8.9501251026368e-07	0.0752782237351127	0.115675458580061	-0.237453725701253	4.97123326892151e-07	0.0630077929264382	0.188108514066225	0.266854858462636	1.41074676321771e-08	0.0551601209450579	0.249323485903439	0.304722936764754	7.28205358924119e-11	0.0733346931598978	0.125409060571348	0.212771012644969	7.06311241836348e-06	0.386116120121935	5.06823962784194e-17	0.211238851070919	8.24659881157007e-06	0.175624383272496	0.000220935000749723	0.111082040553919	0.0200542102527561	-0.021068114993374	0.660145860413618
NWD1	green	-0.160849933487533	0.000728173281995061	-0.135228941826423	0.0045814487322886	-0.0323770001917085	0.499141420731104	-0.108864534550289	0.0226889946876899	0.00506247317231964	0.91586193642992	0.735361542190895	1.09639395872132e-75	0.00530163996344433	0.911902768360869	0.193247261994382	4.67619788397702e-05	-0.0156371999452009	0.744161750342954	0.0403193451283585	0.399926576867665	0.0116923060792287	0.807222369998679	-0.0121600623608213	0.799670631272943	0.0813502504632889	0.0890390258733016	0.0310567892850624	0.516810683329974	0.0192860077278231	0.68730853757613
NXF3	green	-0.0798271502551865	0.0952069974971372	-0.058151029279669	0.224533536592629	-0.0128046000867376	0.789295472749996	-0.0777942544683886	0.103965525135257	0.0236307388224865	0.621863968852125	0.160475712163853	0.000749553120988294	0.0686479465430608	0.151491815495398	0.15299354081363	0.00131954247904873	-0.0180804553565813	0.705916917017342	0.0218919137229277	0.647736233305992	0.0149151288216812	0.755590944466077	-0.000701430445593563	0.988321059626078	0.0520185940821658	0.277349346273746	0.000236633809823466	0.996059881158338	0.512403175943521	1.08242041263706e-30
OMG	green	-0.194680481448149	4.0953949095826e-05	-0.0914239245897229	0.0558891598118179	-0.0770738421477344	0.107218222357597	-0.183754489882319	0.00010987140678061	0.0305648630066173	0.523476083001492	0.9401692079438	5.33632299615261e-206	0.0700344451532077	0.14337952903122	0.265747150519648	1.6265704910995e-08	-0.0123643878571496	0.796377681865773	0.0430605885380939	0.368635013079811	0.0268670602258826	0.574947287802136	0.00385707421131189	0.935845794351457	0.0846001533988478	0.0769502385620176	-0.00192080030891447	0.968025731881007	0.0199315089703828	0.677421063982544
OSCP1	green	-0.219585548963663	3.49770940655174e-06	-0.238144463805516	4.59539213314587e-07	-0.00762723380835058	0.873533095746428	-0.261680531131581	2.72791132590421e-08	0.11010517189674	0.0211801852369419	0.711426492272384	8.6469327540481e-69	0.13459532851461	0.004777403050525	0.241389335542881	3.16619830516791e-07	0.164883148420555	0.000530962556741362	0.344575008254897	1.17799254731249e-13	0.127738173710032	0.00743520884402556	0.160315335022329	0.000758892336034949	0.128395323936575	0.00713277210473781	0.218468614976233	3.93080093027004e-06	0.00929683533074099	0.846162933598435
PACRG	green	-0.0806830791389694	0.0917001406564466	-0.126831911588183	0.00787108767670826	-0.0159427423973596	0.73934221057305	-0.0323312339811438	0.499748543028463	-0.0119820871145354	0.802541812368774	0.525564892693804	1.79141751268381e-32	-0.000796546259541615	0.986737501264585	0.0957570355057551	0.045185438252904	0.351461414097579	3.51967444796239e-14	0.452815467421805	1.57512041599881e-23	0.111064768979185	0.0200736568542162	0.031999294181576	0.504163633325777	0.112737024019365	0.0182652069041164	0.137448452426693	0.00395093077823169	0.00408252843025062	0.93210462770141
PALB2	green	0.283545706528074	1.52546566878572e-09	0.106747799117315	0.0254785572603915	0.00837883958564641	0.861191144541661	0.258161134206366	4.23767703619063e-08	-0.125121089279656	0.00875652370893199	-0.0935962029472184	0.0502858067770251	-0.138513105278742	0.00367729902773334	-0.277844939843472	3.31653652661476e-09	-0.0288992979234556	0.54636556973911	-0.126265449635447	0.00815498515166095	-0.0980465718514716	0.040262755409652	-0.0831475470021668	0.0821777933334703	-0.0368199092936095	0.442105727509	-0.0394067112601657	0.410687600207272	0.0479769989045596	0.316444124731334
PAX9	green	0.076084870452191	0.111813705681564	0.0114142306853646	0.811720336448484	0.0110821114947966	0.817100594036702	0.124290930907095	0.00921731056746219	-0.0755462630208098	0.11438081723481	0.0502182488327334	0.29433992890743	-0.0745408878703305	0.119296083674636	-0.104368799684609	0.0289620322522504	-0.0781701083731243	0.10229981397604	-0.0633682468125243	0.185589390540008	-0.0239939019138763	0.616517311107571	0.0283860696346166	0.553517041547733	0.122543157924597	0.0102585301868308	-0.0473067139539602	0.323260372077742	0.0410217692250315	0.391760404743037
PHYHIP	green	-0.159021161045037	0.000838290625535576	-0.09356982786422	0.0503509160513489	0.01254765537482	0.793427175630467	-0.0490450137880973	0.30577891873386	0.0347966184414786	0.467606936224192	0.199004086144611	2.72899767387531e-05	0.0620523064501494	0.194907670780819	0.148824270240978	0.00178914032847596	-0.00415606169201767	0.930884742657222	0.230469497418522	1.08604041082494e-06	0.0811635836095577	0.0897772511575502	0.236569946956978	5.49534968770545e-07	0.0892435845921973	0.0620249170752338	0.433502505384166	1.70921965465609e-21	0.044828198223	0.349286427702806
PI16	green	-0.145035735869195	0.00234385657817224	-0.0228806956299803	0.632969381166045	-0.0278268782014376	0.561360635672962	-0.128754120990299	0.00697233232211558	0.0199490944685793	0.677152461851971	0.213845699508532	6.33157778177125e-06	0.0270941725171319	0.571718452261076	0.251019789920984	1.01554165801626e-07	0.0137229006056764	0.774578047691662	0.0301761917148404	0.528773328707545	0.0197507535614041	0.680184298929666	0.0737151443722178	0.123455219809237	0.0457277780377381	0.339690875183885	-0.00170142890082444	0.9716758322189	0.00035179806676372	0.994142344249376
PIFO	green	-0.256986041448835	4.90201873252539e-08	-0.141109864053702	0.00308045069445646	-0.0351617859527904	0.462945216573433	-0.258283701653101	4.17361999951563e-08	0.125675862910315	0.00846013853757448	0.927884341047925	6.49223647183982e-189	0.144594375507423	0.00241778946933538	0.297113362881689	2.23618501542161e-10	0.139075662254993	0.00353975534136667	0.0882464680834712	0.0650105890658784	0.0709402276697689	0.138261991032592	0.0890194736025268	0.0626859307304907	0.0760485165950296	0.111985537696951	0.0623167567605587	0.193008137979776	0.00696171538064496	0.884487185276848
PIGR	green	-0.334450052233232	6.597197950849e-13	-0.0343728209400065	0.473049474847384	-0.129563941111412	0.00662202731701209	-0.388031960058708	3.44829664211304e-17	0.067355100666091	0.159365708584661	0.447356464193199	6.10812542363506e-23	0.232088735493545	9.08039962487542e-07	0.452324806336483	1.78095222840884e-23	-0.0268590518500346	0.575061298862159	0.034193979678446	0.475356590544375	0.0313238896306299	0.513210026359347	0.0312285796819908	0.514493360245683	0.0550293471796857	0.250449270333788	-0.0610931417858187	0.201911945894419	-0.0294349585493361	0.538950506479555
PIH1D2	green	-0.0930165711100307	0.0517329909208864	-0.0803005918417724	0.0932542430289993	0.00535416103283218	0.911033622662383	-0.145296256738775	0.00230119057870382	0.00414498923216285	0.931068419705449	0.765356237642337	1.80303628878944e-85	0.0645809316537596	0.177296777589997	0.128052891128343	0.00728896651775684	0.264350382129697	1.9445920364857e-08	0.209674603627685	9.64841730173714e-06	0.291834616360605	4.7776504176993e-10	0.157411273968414	0.000947765114281315	0.117374696672885	0.0139731730742681	0.0721540727513032	0.131625340094041	0.0101190410945571	0.83274988341941
PIH1D3	green	-0.201161272198556	2.22132984810233e-05	-0.0540262656246171	0.259202084263105	-0.0599190549297302	0.210732367077583	-0.155648177713629	0.00108270021694798	0.0168087114456672	0.725738551788482	0.961461068610324	1.28066556509295e-246	0.0542512207347999	0.257221007476895	0.218958578896301	3.7348593488723e-06	-0.0165891220059094	0.729180164701343	0.0301625405340395	0.528959875309406	0.00732317589089048	0.878534864755752	0.00150729572661692	0.974906491569757	0.0738144751488608	0.122949017015832	-0.0200394555611628	0.675772926007721	0.0185200167035302	0.699111014715431
PLCH1	green	0.0903453939261731	0.0588582118567067	0.0177245923184672	0.711444138966812	-0.100838506795637	0.0348804929296948	-0.044894408129784	0.348574393468589	-0.0285265635861364	0.551554822942801	0.149588410779894	0.00169300589249176	0.257554937155972	4.56871685019824e-08	0.105799718054212	0.0268209296784473	0.0363001737474325	0.448579603376558	0.030119947481629	0.529542133848254	0.132886013323848	0.00534428832657422	0.204106636634394	1.67114861988915e-05	0.0564178679284573	0.238675808602242	0.00736357106344712	0.877870079168643	0.264766274707066	1.84409291389375e-08
PPIL6	green	-0.207875167047266	1.15413681078898e-05	-0.160649762864787	0.00073953808455795	-0.0635190369631079	0.18454296281785	-0.206924789311721	1.26787463299941e-05	0.0448303687817534	0.349263070510092	0.907511866659133	2.35773290626806e-166	0.0937133136953391	0.0499975570378289	0.249741213537531	1.18426241482904e-07	0.0342108625407557	0.475138532997187	0.169533131562582	0.000365585275182559	0.0758901335943894	0.112736582173636	0.0767138934457978	0.108873236353121	0.0806774497289186	0.091722862449696	0.0268489255528406	0.575205476910023	0.00891663578767149	0.852380618755391
PPP1R32	green	-0.317083202378261	1.09691879889409e-11	-0.255275495276911	6.05179820510991e-08	-0.0480189593864386	0.316020570319101	-0.2317943033978	9.3817328897446e-07	0.0561825224834428	0.240643450793651	0.838322597833637	6.13206560488133e-117	0.0740519113708984	0.121745557332819	0.380837406652899	1.44560117788828e-16	0.00721832647524403	0.880260774558146	0.127867875927016	0.00737462429330344	0.10340045203042	0.0304927858406284	0.0761060621389909	0.111713635635779	0.148586948122224	0.00181999947537722	0.0897081884013312	0.0606728744339134	0.0137336171941601	0.774406759330249
PPP1R42	green	-0.205705252317981	1.42948973519251e-05	-0.107869625943985	0.0239653678748665	-0.0640974814472907	0.180569131752605	-0.148731900834287	0.00180109376036006	0.0239988616948813	0.616444430130698	0.958064083504086	8.7600648687143e-239	0.0608979360964472	0.203359551475504	0.226902398562009	1.60365619827522e-06	0.00763636746072138	0.87338292354727	0.0584440608655971	0.222202695595827	0.0456637831803268	0.340367872093906	0.106027272845065	0.0264933075614094	0.181190215809236	0.000137402097745883	0.0112503470337031	0.814374125038021	0.0159440755940032	0.739321203290072
PRH2	green	-0.0251114119196325	0.600192461386547	0.0277595949719828	0.562307994444284	0.000239118123606226	0.996018515932443	-0.0120003348378051	0.802247308481588	-0.0129839994111661	0.786414198407245	0.110013668188336	0.0212884142507082	0.0139816579296981	0.770445279464091	0.0231033609419368	0.629663753288644	-0.0245560018728962	0.608281708494904	-0.0157001368287841	0.743168177786125	-0.017474004058514	0.715345355106541	-0.0156097966536495	0.744594493638083	0.0502215463900025	0.294308186143843	-0.0364358657046476	0.446884257212725	-0.0112097176412791	0.815032371695263
PRR29	green	-0.263265035461988	2.23246157489212e-08	-0.172878386504793	0.000277825260945312	-0.0626017039134251	0.190976586967619	-0.247376483418251	1.57015449237089e-07	0.0449679071759383	0.347785047703861	0.89838276799623	6.83595297527611e-158	0.168619918235586	0.000393687888021657	0.344803537147078	1.13223926383921e-13	0.0114747055233785	0.810741602282256	0.0579184645947876	0.226395764333219	0.0158194335770873	0.741286033368955	0.0265345183601222	0.579690449915599	0.0815704845062147	0.0881743253749051	0.0130283635731797	0.785702127614626	0.00102312181740155	0.982965525220008
PRR4	green	-0.0361814818329313	0.450065528506117	0.0798875172092525	0.0949562075078812	-0.0207041347804307	0.665658899601768	-0.0235143454191285	0.623581802532865	-0.00808890995646818	0.865948183821384	0.179652412700558	0.000156891805341117	-0.0198606977333841	0.678503053181157	0.0436034980734085	0.362622719681553	-0.0208965742434569	0.662741840996629	-0.00227652598542698	0.962108297814334	-0.0191183539572759	0.6898854032964	-0.0210768648469592	0.660013554981785	-0.00416826556403929	0.930682301270271	-0.0188576203899157	0.693900040760955	-0.0117167203153406	0.80682776207004
PTRH1	green	-0.104375566689401	0.0289515713563367	-0.0512780451867613	0.284255844537912	-0.0578487036692299	0.226956499770234	-0.0305649203175962	0.523475303909058	0.043505092521653	0.363707918727702	0.140791979659515	0.00314845582676106	0.107078769750464	0.0250237829629568	0.205984994092861	1.39077328881299e-05	0.0751466059646833	0.116315366805423	0.125050381488482	0.00879495579075579	0.09563147994841	0.0454694163871641	0.0841177385139693	0.078655515884607	0.216893882853998	4.6292366663177e-06	0.140320853815795	0.00325175444532142	-0.0372308670008546	0.437024741982077
RAB44	green	-0.253768838253573	7.27680042258662e-08	-0.0341795244811542	0.475543336057085	-0.122711227437764	0.0101540568661979	-0.139212706288943	0.00350696291730665	0.0189738073284325	0.692109990119918	0.247134998027198	1.61577724549419e-07	0.0834551268435974	0.0810475837343002	0.301128296873679	1.24221398557512e-10	-0.0364129741959465	0.447170010564725	-0.0108308295451049	0.821177035683338	-0.0286465263165406	0.54988205585082	-0.0179150051127136	0.708484768427868	0.239963357796632	3.73181053523054e-07	0.0259179368529757	0.588533037734905	0.144912400517394	0.00236430615141134
RFX2	green	-0.268528256925403	1.13636373804186e-08	-0.127149135850839	0.00771598589769753	-0.0133781273535303	0.780094514883085	-0.0679839236479833	0.155498250148232	0.0750360450255957	0.11685503867923	0.399374040731306	3.34776942297826e-18	0.071361692905546	0.135929122796068	0.287525110212031	8.778059162676e-10	-0.0154929888760108	0.746439981457308	0.144459070958475	0.00244087689055942	-0.00229320251038574	0.961830935253208	0.0639132511455172	0.181827833968021	0.190551077414609	5.98569128651185e-05	0.130059909262143	0.00641535381344595	0.108618990797335	0.0229984052663675
RGS22	green	-0.262323055999815	2.51536822575168e-08	-0.0798944347589299	0.0949275027799928	-0.102287906919643	0.0323364802840145	-0.19658913669049	3.4272234403744e-05	0.0457357022433216	0.339607105503019	0.917925167748598	3.75005619018678e-177	0.0792189525881363	0.0977633095097396	0.302038183705589	1.08589350974392e-10	0.0229811642838357	0.631476941495691	0.0574718381168466	0.230002798610113	0.0272624702457498	0.5693313345655	0.0105319731415891	0.826031522108735	0.163876107131074	0.000574922449899457	0.0127022460670281	0.790940637659398	0.061331565108666	0.20015402156762
RGS7BP	green	-0.227896420650497	1.43952161107426e-06	-0.132390883194829	0.00551944034916528	0.0242634728734559	0.612561605569066	-0.207934525102454	1.14736504664517e-05	0.0315532241960994	0.510128893538134	0.207279713413682	1.22420507063505e-05	0.0778615217149147	0.103665842239484	0.275808536602298	4.35826837783739e-09	0.0389332567976412	0.416337056858879	0.123899643087911	0.0094418825112355	0.0775598199158428	0.105015320742678	0.0645216209447055	0.177695851643696	0.138793803570182	0.0036080749990025	0.0350640880416799	0.464189889576896	-0.020138453989765	0.674262769328155
RHOB	green	-0.206769605263873	1.28743019932318e-05	-0.186602930981031	8.5402502892875e-05	0.0637438841003566	0.182990699494057	-0.179018772593677	0.000165653181846025	0.0444539203193038	0.353328772895273	0.143757701088026	0.00256380822114828	0.130389118071245	0.00628138288395167	0.180891332869517	0.00014100242053244	0.00299302877688788	0.950196044590173	0.193188823025923	4.70145750695294e-05	0.0999086683476772	0.0366006816944511	0.251274611558728	9.84806049041636e-08	0.0152297530048207	0.750604241271903	0.0720967054762712	0.131933350786448	-0.0421872675722572	0.378435159117299
RIBC1	green	-0.0344494056573768	0.472063385910309	-0.0893596368573812	0.0616848871299247	0.0207320656502081	0.665235200355778	0.0242970974770332	0.612068980593237	0.00884349589593154	0.853577791345685	0.786327446922565	3.15117904946093e-93	0.0157576597613486	0.742260446897296	0.0990188989926899	0.03831365564744	0.0787050316322425	0.0999657125182838	0.211927536205569	7.69298395766176e-06	0.101659193169147	0.0334198662371365	0.128145471548244	0.00724643880400306	0.0889786359235628	0.0628070042202237	0.0927575613135627	0.0523908063108504	0.0533290028311019	0.265409369200374
RIIAD1	green	-0.124767324704817	0.00895031506961153	-0.0985503575863617	0.0392426667849039	0.030266395952334	0.527541505964627	-0.14933581306929	0.00172424760469209	0.0242322464647045	0.613019251575142	0.728656579897957	1.1124007288902e-73	0.0778443294315169	0.103742370568711	0.185010317130605	9.83663703814693e-05	0.082216432172553	0.0856770175517406	0.432786705822734	2.02192355452287e-21	0.515316996521333	4.43335886518723e-31	0.140410351300091	0.00323189767516664	0.208977794319115	1.03434080323869e-05	0.0101976647118273	0.831469730845428	0.0145404498895835	0.761542747350081
ROPN1L	green	-0.211999171347855	7.63747641244469e-06	-0.0773999840525856	0.105735858928868	-0.0286863335080449	0.549327533118785	-0.175264196634079	0.000227720174917757	0.0332920933442277	0.487084445500778	0.927197095940328	4.75256749341661e-188	0.0626474268219028	0.190652067928023	0.223948687222535	2.20395821098052e-06	-0.00906391815536176	0.849970893885374	0.0315803638901675	0.509764908200867	0.0107014151624463	0.823278357403906	0.00784999678385587	0.869871815608811	0.0733171748844667	0.125499602300378	-0.0147250365613205	0.758608792609838	0.00547862170391105	0.908974408770623
RP1	green	-0.06982296314685	0.144594966191673	-0.134602549414622	0.00477512794553335	0.0075605383825593	0.874629815043824	-0.221850310299607	2.75533610433216e-06	0.0679831574722513	0.155502918777673	0.231490355289826	9.70285922176293e-07	0.0905126580018719	0.058389382598687	0.151027479012703	0.0015247047567905	0.00498843789586761	0.917087943051074	0.0423527842819635	0.376565604023938	0.0327383815286318	0.494361180264494	0.203282247386276	1.81046354149025e-05	0.0828723569187236	0.083199749830306	0.00516297443859601	0.914197978931088	-0.000373192784737991	0.993786115912754
RPGR	green	-0.0334388574702047	0.4851654215173	0.00377664588170673	0.937180760696603	-0.0381225149602712	0.426116600694747	0.0591232790108822	0.216866562464883	0.0426034153679648	0.373745491347016	0.376374116328273	3.45566064258343e-16	0.00988987530452017	0.836483679615389	0.18658966180655	8.55035352037966e-05	0.0252581473666699	0.598063463992004	0.0726057089433459	0.12921982425391	0.102493821615202	0.031988234765619	0.0915856997014884	0.0554547250148732	0.109293499182844	0.0221570999457226	0.155239525866372	0.00111640495144612	0.132396227896691	0.00551752242189528
RSPH1	green	-0.21469268473347	5.8065436924537e-06	-0.10730346167483	0.0247190488378841	-0.0689771008752515	0.149535116284176	-0.163772508151409	0.000579631436762765	0.026689364808072	0.577479544968029	0.978679956423113	7.5324717175233e-302	0.059613403974457	0.213073496929938	0.247234390308836	1.59684690805294e-07	0.0559186787724558	0.242862864290391	0.0717575473484712	0.133765709542764	0.0259773975677469	0.587677593513576	0.0178069859650618	0.710163052832662	0.0887853092212907	0.0633827873551521	-0.00321702198742034	0.946474183682924	0.0165595858434475	0.729643500302625
RSPH10B	green	-0.130686885030887	0.00616237450874158	-0.171887550105369	0.000301517117287195	-0.0274901825097733	0.566109055817347	-0.0766593204816578	0.109125906923654	0.021863578594903	0.648161480164282	0.841510814582337	1.15982401584831e-118	0.0566542804958818	0.236710663737394	0.214718474567554	5.79122750361027e-06	0.0208287195495484	0.663769825173522	0.0594349600205798	0.214448906886083	0.0645174581287396	0.177723886299114	0.0600776635661756	0.209524840098674	0.231739618755182	9.43874572497875e-07	0.0475065896716548	0.321217893131284	0.0171047895761662	0.721106871117039
RSPH10B2	green	-0.166754596568664	0.000457448225203634	-0.120099436647062	0.0118889617406383	-0.0604009078012085	0.207079376415619	-0.0757424447971144	0.113440474769087	0.0543817100882769	0.256076658214375	0.900393828561726	1.10050826027061e-159	0.0468943619634625	0.327500687069303	0.205279529768778	1.49038137844588e-05	0.00966419855252214	0.840164220673999	0.0506004889995039	0.290675659344904	0.0352369894534745	0.461988387197119	0.0262203779238752	0.584187876637247	0.253281473883331	7.72195542323345e-08	0.0516649740561132	0.280632933564434	0.0534435069341799	0.26438307056416
RSPH14	green	-0.0229609671118303	0.631776846083631	0.0695337109147268	0.146270087679613	0.0311049281348777	0.51616078347516	0.143146087662397	0.00267558488484691	-0.0386178192588023	0.420126226633027	0.600611972617642	2.75482763717811e-44	-0.0512089852653305	0.284905772578853	-0.00808852562407928	0.86595449303264	0.138394485922983	0.00370691220169219	0.115083066105462	0.0159683362290521	0.00580931649241485	0.903506028318367	0.0266642375204625	0.577838044508945	0.161345701414342	0.000700718221871808	0.0383567992395106	0.423276922131447	-0.0114568454157563	0.811030622431431
RSPH4A	green	-0.2049270605481	1.54265257146819e-05	-0.0832552841384318	0.081780469984907	-0.0496217697004245	0.300119360615785	-0.152297994379285	0.00138902952907126	0.0457378337095376	0.339584575245871	0.949004347041267	1.06167244084063e-220	0.0739527906266535	0.12224683590329	0.240825586254236	3.37918211332375e-07	0.0569343050250606	0.234397782228529	0.0616600751050886	0.197750157933596	0.0292244669188856	0.541858303607421	0.0054937197076148	0.908724652001257	0.0746481523894324	0.118763936333775	0.019567116300436	0.682995978408715	0.0197745407039968	0.679820415700508
RSPH9	green	-0.175644519577692	0.000220561313676707	-0.0927433431810321	0.0524271174391024	-0.00700340645151715	0.883800302959371	-0.14878683748317	0.00179397567933906	0.0462439469513256	0.334261852911211	0.924204149382163	2.21546425305262e-184	0.0652456350924961	0.172869714249078	0.196106619716105	3.58565023640427e-05	0.11472516300843	0.0163014909017783	0.178284728991796	0.000176375794143845	0.068706676339807	0.151141271587451	0.0444273813027322	0.353616519365222	0.101534853609645	0.0336377516387899	0.00309877906519831	0.94843876275146	-0.00589267504662001	0.902128317536422
RYR2	green	-0.0397589378049277	0.406514276780021	-0.0776716483200605	0.104513513031742	-0.0470437140959121	0.325960725555041	0.00777506354826538	0.871103094510568	0.0197759252650921	0.679799237698889	0.118997549603332	0.0126962235451297	-0.00305121119237325	0.949229180857155	0.111160788333592	0.0199657532107064	-0.0280837439123582	0.557751017292971	-0.00155119778420553	0.974175859467296	0.0411856965786945	0.389869247173727	0.0331043765252749	0.489544891834495	0.0880908380376941	0.0654870819782984	0.0388942103631301	0.416805006373871	0.239795242402143	3.80457092671542e-07
S100A7A	green	-0.0992981397092469	0.0377688968037105	0.0529176835171146	0.269118555130534	-0.0889864570824411	0.06278380153782	-0.065167676373687	0.173384630755474	0.00300630564461383	0.94997540577401	0.186563264623992	8.57048597283477e-05	-0.0319004589459078	0.50548217931681	0.0423375849355898	0.376737047503125	-0.0427710112760065	0.371866981076201	-0.0317858664599573	0.507013202691023	-0.0422865470317587	0.377313088757819	-0.0525052329817148	0.27287339184396	-0.0151753600541479	0.751465618508585	-0.0260254234924893	0.586987077076247	-0.0299099950607296	0.532416977983156
SAA1	green	-0.207479168147351	1.20029607189064e-05	-0.147157860850716	0.00201635999779618	-0.0564653836954348	0.238279922345215	-0.357293111040606	1.23614966968697e-14	0.00950588577748126	0.842748213893225	0.292025511826632	4.64952602456188e-10	0.0467079255555712	0.329429615542311	0.191840776044116	5.32120186853377e-05	-0.0751637957487635	0.116231635324395	-0.0299474732301327	0.531903218796049	-0.0388826339891997	0.416943802082689	-0.0287856734090763	0.547944906817845	0.0212153774082242	0.657920537595542	-0.0467067263195163	0.329442046902821	-0.0412675323539189	0.38892721772715
SAA2-SAA4	green	-0.196173183938627	3.56339012263346e-05	-0.157071971015106	0.000972460569199361	-0.0448803702343635	0.348725282900116	-0.319116018390162	7.96684262527893e-12	0.00356608490961279	0.940676520039619	0.406985183368053	6.65142698440645e-19	0.0489796089445942	0.306425143082809	0.17721907662976	0.000193104891977374	-0.0604619307947078	0.20662004038772	-0.0193585574560691	0.686194555512023	-0.0319694378562296	0.504561751361586	-0.0192510618437787	0.687845364158951	0.0598418807978251	0.2113217239771	-0.0411629820371009	0.390130964157548	-0.0311472385013757	0.515589920161424
SAXO2	green	-0.212033987194386	7.61063684914487e-06	-0.100481779405788	0.0355321224992547	-0.06195084877028	0.195640051360574	-0.139718625433199	0.00338827656423056	0.016711127311943	0.727267305912071	0.932971394094704	1.3608047236694e-195	0.0495068353081891	0.301241593274956	0.240336768069298	3.57495508314137e-07	0.00550188271874906	0.908589620190673	0.120039757537419	0.0119314931642698	0.0197454089411984	0.680266068341712	0.0240204240964381	0.616127627498697	0.0817390842181541	0.0875169262124589	0.0348250226664995	0.467243401185363	0.00986313279997442	0.836919636008814
SCGB1A1	green	-0.150781605332632	0.00155232605227652	-0.00927436151613801	0.846530203185579	-0.0863192974427009	0.0711159379872118	-0.0794179696476915	0.0969208735321316	0.0202211018472408	0.673003030510416	0.412316872958844	2.09138388362818e-19	0.035834734702279	0.454422401801278	0.112643561223112	0.0183623969564827	-0.0282868905698148	0.554904281968853	0.00253311471420739	0.957841261627168	-0.0159616095928609	0.739044936754537	-0.0232859488996221	0.626958604360799	0.0274270312806379	0.567001812732824	-0.0272183249189717	0.569957028376846	0.00891874214434867	0.852346146373201
SCGB2A1	green	0.0196327322083367	0.681990824066269	-0.0425808182862496	0.373999219253932	0.0330477421975249	0.490288517751032	-0.0503299960406485	0.293265508550148	0.00528706941489929	0.912143907957001	0.45885293267069	3.41884684483256e-24	0.0143003150466968	0.765364738280657	0.0770309329776417	0.107414466204415	0.082386472052946	0.0850291839002847	0.0666180523858757	0.163990586288918	0.0830645717279043	0.0824848596766032	0.33232833849268	9.39090856465366e-13	0.0506526864877169	0.290177662061081	0.0282117908354799	0.555955844766991	0.0141118214789882	0.768368804228848
SCGB3A1	green	-0.288492556728535	7.66442026541571e-10	-0.0135666978674852	0.777075948038149	-0.0398993903960405	0.404857196759242	-0.267034313235548	1.37849983044087e-08	0.0542211023515334	0.257485637483285	0.523268054509317	3.71245076139908e-32	0.149540340592478	0.0016989110172648	0.363607717947205	3.88474270423668e-15	-0.00535053981849319	0.911093544988986	0.0388249680641835	0.417635596073222	0.00525391811381159	0.912692585210177	0.0130598219569189	0.785197310333165	0.0747328694627245	0.118344960812249	-0.0239034188572176	0.617847565339414	-0.0176084102403187	0.713251959637253
SDCBP2	green	-0.119128767095908	0.0125976205107629	0.134621295837446	0.00476922602917169	-0.0307543896922209	0.520902878887572	-0.0137343694162654	0.774394736615332	-0.0311776336386026	0.515180022109181	0.12251545817545	0.0102758397892768	-0.0202553332394659	0.67248153470427	-0.0128920967106352	0.787889856460702	-0.0804496928089404	0.0926459372808706	-0.0780181046687096	0.102970897973354	-0.0215070177266877	0.653522399660734	-0.0915383615584299	0.0555815567998919	-0.0165337029473511	0.730049607783204	-0.121747317620514	0.0107662870700586	-0.0542859321138028	0.256916255271727
SEC14L3	green	-0.175499960163815	0.000223257198921297	-0.063492365310274	0.184727736700432	-0.0567905882555688	0.235582820011464	-0.120183351958966	0.0118293845780914	0.0366133578987732	0.444672149092122	0.788916197364546	3.02069464513561e-94	0.0656060688373401	0.170503858269159	0.23257254745398	8.60531365362017e-07	0.0198825740773933	0.678168714016647	0.0988798695587891	0.0385873551591486	0.0454815545178862	0.342300371670316	0.0532798397906393	0.265850854837613	0.330553113636339	1.25923221710523e-12	0.00614201011457435	0.898009194571469	0.0199758344292008	0.676744112226924
SERPINI2	green	-0.0259741475340862	0.587724336001837	-0.0769867724000236	0.107616729247514	0.0503954669303555	0.292637242974109	0.0397071489675175	0.407126305488042	-0.0273364925626895	0.56828291319232	0.334741640859801	6.2833639252711e-13	-0.0207861409507401	0.664415204205091	0.0773299504723027	0.106052798291128	-0.010977962618764	0.818789566082986	0.0379787722621456	0.427864324751505	0.0373741321540152	0.435261353184687	0.135261762650573	0.00457149889110096	0.247631146262958	1.52338778924759e-07	0.0821018002402775	0.086115991933443	0.0389372264826292	0.416289499729565
SIGLEC11	green	-0.100691291857884	0.0351481658342831	-0.0105136209725171	0.826329844443713	-0.0180318677099519	0.706670671502743	-0.153978237162097	0.00122662487800241	0.01084237715732	0.82098959717813	0.134086507337438	0.00494020130089865	0.0852208808514428	0.0748003515883318	0.111813634506506	0.0192453934616213	-0.0153519731699684	0.748669870493765	0.0097137215509825	0.839356253466591	0.0101976498892928	0.831469972144593	0.0076368526177559	0.873374946898396	0.0359362409381254	0.453144530746944	-0.013952268950785	0.770914344046685	0.0527585623469008	0.270562941694128
SLC22A4	green	-0.386821121029694	4.39985210779579e-17	-0.173507351290535	0.000263700616592994	-0.0728196673309879	0.1280921788989	-0.41815824825192	5.74771375559504e-20	0.118664984590111	0.0129491839139961	0.823847311216081	1.46212101266282e-109	0.150278629713272	0.0016102658086139	0.386218151026862	4.96566554632504e-17	-0.0642872232249001	0.179279527360505	0.0309991247590956	0.517589740623837	-0.0316570828128848	0.508736721740787	-0.0289839541649386	0.545190343537979	0.079703536713025	0.0957221903637325	-0.0377401437253052	0.430774901388131	-0.0222544069630997	0.642306165700093
SLC23A1	green	-0.0952381924873961	0.0463686617223769	-0.155477456996552	0.00109666517534532	0.0330756680307083	0.489921767445674	-0.116975494955836	0.0143040956293272	0.126914035464525	0.00783066978486017	0.456731831784576	5.86767633014033e-24	-0.0036138198359971	0.93988391660681	0.154582647521224	0.00117261446140161	0.00197567957710769	0.967112702268717	0.0310123461820379	0.517411063513384	0.0710203752406673	0.137816011706156	0.0111567496715163	0.815890713997372	0.0888047035566061	0.0633248299301255	0.0938339410155765	0.04970209641551	0.0262469647608645	0.583806617001723
SLC44A4	green	-0.267348781405451	1.32370470256544e-08	-0.115461965350677	0.0156221529467796	-0.00516900600283317	0.914098128686878	-0.290225629400182	6.00304116883725e-10	0.0454291193120201	0.342857729826425	0.667585229276001	7.90164139034353e-58	0.148879449958077	0.00178203429323704	0.293570777946609	3.72837725882085e-10	-0.0344416438966021	0.472163273303826	0.123660262394574	0.00958165608595088	0.0897289752093174	0.0606129561356632	0.0583622425761924	0.222851752647989	0.0580788660022403	0.225110202445297	-0.0244607330945165	0.609674097135909	0.0104406117595903	0.827516887337785
SLC4A4	green	-0.382462120174608	1.04911822267048e-16	-0.161958046939343	0.000668130903639041	-0.0570900649971569	0.233118199288096	-0.378072596398402	2.48420554849758e-16	0.0884263167022127	0.0644634998471036	0.398530611338703	3.99414934347171e-18	0.246007304540914	1.84628412929813e-07	0.407506851898466	5.9449389571158e-19	-0.0100724979438337	0.833507909229404	0.106396917810373	0.0259684548766127	0.0290138987495902	0.544774942421299	0.0902594632500269	0.0591002778948484	0.0698664753568527	0.144344250467525	-0.00794985981908735	0.868231387297355	-0.0270913325360467	0.57175877491889
SLC4A8	green	-0.0461253624247551	0.335504155876558	-0.0885274862722766	0.0641574157557344	-0.0259701226455317	0.587782224948606	-0.0710819206255305	0.137474294599067	0.0438670109666026	0.359726709265451	0.294609360737232	3.21179548037144e-10	0.054603877278303	0.254136442561351	0.152860111810085	0.00133261940949807	0.127353915251847	0.00761731764808616	0.125481014390607	0.00856320097263302	0.0996917654714022	0.0370121513562372	0.0659561944574594	0.168228893743426	0.0923792707083823	0.053364074648442	0.0404242912502497	0.398700064312754	0.02885790008791	0.546940723377827
SLPI	green	-0.222457716299694	2.58345751241158e-06	0.0129493355107172	0.786970698268258	0.0964619776940671	0.0436185489278445	-0.200876854682615	2.28272485516534e-05	0.0210650313776966	0.660192489901048	0.279595961582194	2.61759308458792e-09	0.0403078188112736	0.40006142338622	0.0943142233185688	0.0485401420309526	-0.0780484674622913	0.102836570597168	-0.0306864735688057	0.521824229311453	-0.0713270400206372	0.13611978107602	-0.0484195874491999	0.311995264933106	-0.0175083957916394	0.714809495077092	-0.0835067277570491	0.0808592125370501	-0.034833058178012	0.467140586029085
SNTN	green	-0.199008205582185	2.7279309527271e-05	-0.0493581886322449	0.302697121677054	-0.0637420176619521	0.183003544893479	-0.140385230330826	0.00323746010962118	0.0164005420785054	0.732140117086275	0.967272008827593	8.15062831573014e-262	0.0492895300977437	0.303370987924081	0.219832539455594	3.4082952277745e-06	-0.0192589503895758	0.687724169334187	0.0323186910471111	0.49991500240837	0.00858523866817802	0.85780768298673	-0.00080037480733523	0.986673761820086	0.071070665735672	0.137536736185726	-0.0161594541660969	0.735930021777614	0.0142158707956333	0.766710114151945
SORBS2	green	-0.239730933162394	3.83276315842656e-07	-0.251961278088812	9.0638395638575e-08	0.0738049717480614	0.12299737760475	-0.30176548255538	1.13061396177891e-10	0.133416826219493	0.00516208379310758	0.272769496050407	6.52452533724995e-09	0.12464855581719	0.00901622705146536	0.302937069156137	9.50351518493801e-11	0.129788450264582	0.00652774481443595	0.200733611218724	2.31425174408562e-05	0.198687472032931	2.81217741930307e-05	0.110824536537885	0.0203458473617481	0.0759245883203135	0.112572863713626	-0.00714937488956218	0.881396085364155	-0.00829318254241997	0.86259605387179
SPAG4	green	-0.171974087594814	0.000299375090935755	-0.214911846204433	5.67760855207322e-06	0.144748618390372	0.00239171361680063	-0.258191352955696	4.22179623917163e-08	0.0284261689516615	0.552956644232017	0.155275191122207	0.00111342529889154	0.085496764138372	0.0738606529358989	0.132927032364343	0.00533000467946959	0.175524144574067	0.000222804047695701	0.0530705204957938	0.26773618659406	0.103407960639889	0.0304806549438404	0.108150095509885	0.0235994186026	0.0386439836598206	0.419811162871441	0.0912801277447137	0.0562776832797562	-0.0358655902633976	0.45403374442405
SPAG6	green	-0.188828865360179	6.99572165975839e-05	-0.126689519875306	0.0079416083959932	-0.0714949056147785	0.135198106632533	-0.17068589088024	0.000332778471694994	0.034630710845506	0.469733443381046	0.922481816766587	2.44774801589771e-182	0.0701412843758905	0.142768475895534	0.236197308044515	5.73190370764123e-07	0.0425045219029056	0.374856685963161	0.231554341401486	9.63439260362909e-07	0.127264711053514	0.00766015924220901	0.0507701127523204	0.289059433545998	0.0835070405301847	0.0808580718273025	0.0159247845840775	0.739625192114193	0.0120575014492225	0.801324865770574
SPAG8	green	-0.176364252992794	0.000207586434431981	-0.21973234409857	3.44430088128194e-06	-0.0364885179349414	0.446227395599269	-0.131264904335506	0.00593711850556929	0.01894882527109	0.69249473553617	0.855028231617254	2.04082913549354e-126	0.0367024769127422	0.443563799105287	0.270769365907113	8.48606883908565e-09	0.0495405030856142	0.300912569168571	0.295507320386297	2.82185843837625e-10	0.10489704146362	0.0281551297510975	0.0728284692334444	0.128045953196617	0.127522049355044	0.00753715037360079	0.164949024704283	0.000528198564893881	0.0083990351993634	0.86085996850994
SPATA13	green	-0.235708166013309	6.05729882229327e-07	-0.0626986427327577	0.19028904283813	-0.0321544190778313	0.502097787349951	-0.245804196924085	1.89103665184734e-07	0.0237928906268832	0.619474213255377	0.410044997093897	3.43278722812768e-19	0.0827077692476735	0.0838158562934583	0.213540553675032	6.5315944043286e-06	0.00870342877490307	0.855871382029188	0.0384752422660952	0.421845526479783	0.0338315327379883	0.480051094305841	0.14545891060431	0.00227491316701214	0.175152471618275	0.000229864133860219	-0.00165928686391057	0.972377099685521	-0.0088072958497224	0.85417044755184
SPATA18	green	-0.357116353023997	1.27638844382628e-14	-0.124367309429621	0.00917403294698637	-0.122635864176188	0.0102007859424909	-0.205806988799462	1.41529229992127e-05	0.0246393931228485	0.607064074635852	0.818581867676825	4.81451277227087e-107	0.0566535011204605	0.236717123398458	0.296032180831893	2.61570088105437e-10	-0.0367008006578778	0.443584631727973	0.036114509474732	0.450905192544638	-0.0321427506283811	0.502253024295299	-0.019986728859328	0.676577769025259	0.0474300321109048	0.32199922060934	0.0175889473212038	0.713554964605553	-0.000517414681173542	0.991384814727767
SPATA4	green	-0.193541926121806	4.5507740836368e-05	-0.101630210619448	0.0334705457268922	-0.0616607958580554	0.197744907087914	-0.154621707711339	0.00116920050775794	0.0339257792912411	0.478827971110111	0.942911631102788	2.61518283458758e-210	0.0603879495260954	0.207177011730673	0.233945579331824	7.38342345582214e-07	0.0557144397729257	0.244590710995624	0.153660863002221	0.00125589365573644	0.103948945232905	0.0296174444561889	0.0620040536993242	0.195255736920641	0.161036285634654	0.000717738561833628	0.123221670024402	0.00984252575075157	0.0186304918927646	0.697404240344658
SPATA6	green	-0.256354983829863	5.29921622518231e-08	-0.322572640965062	4.59937475730082e-12	-0.0230817282839692	0.629984583157844	-0.227200968135101	1.55256042555862e-06	0.0966832284117496	0.0431363005826229	0.457343466679547	5.02330642259767e-24	0.129342288482873	0.00671630539000259	0.326344573707271	2.50522551212498e-12	0.20555099177667	1.45127544497883e-05	0.239671309059215	3.85908089601908e-07	0.127839018701602	0.00738806534459447	0.183882515369435	0.000108643039841997	0.176273638116779	0.000209179740554812	0.363922048344987	3.66476536642411e-15	0.0774761361051183	0.105392080436642
SPATA6L	green	-0.0455536527737472	0.34153494922769	-0.152188324640423	0.00140028782731456	0.165434674641117	0.000508230658288088	-0.151088681296342	0.00151789981737913	-0.0140768675961482	0.768926255148655	0.260461231476594	3.17997802673293e-08	0.0999001477698737	0.0366167718271455	0.140817376308581	0.00314297299992798	0.0802710056247482	0.093375328526249	0.217817255202829	4.20653206766105e-06	0.0346744071826964	0.469172852989203	0.0519410212598036	0.278067416689057	0.141943648478777	0.00290837396042145	0.1336773199787	0.00507473055975761	-0.0285272138936446	0.551545748304247
SPATS1	green	-0.214679747263091	5.81424160368001e-06	-0.0712677791410185	0.13644630788997	-0.0625055279029664	0.191660519741168	-0.155263049468222	0.00111443884926865	0.0218876843767981	0.64779969905792	0.930020403677843	1.17372745304788e-191	0.0617844763399613	0.196845372140387	0.238751042520947	4.28800015355228e-07	-0.00974909971421145	0.838779162345904	0.0380538050235381	0.426951505727518	0.014467816286562	0.762698178552774	0.0103145044284952	0.829568166143422	0.121066823581992	0.0112179812126046	-0.0131361360335087	0.783973061650632	0.0296625224947364	0.535815659895609
SPEF1	green	-0.212029293925808	7.61424964546085e-06	-0.128421914396862	0.00712076957001873	-0.0203342335910472	0.671280130912908	-0.139482302099328	0.00344325578909337	0.040812784053686	0.394179402256045	0.963505981590091	1.10502077782573e-251	0.0563291990677919	0.239415805823855	0.221721387744929	2.79319872349784e-06	0.0102836471866895	0.830070271114825	0.0641153212345036	0.180447589711623	0.0604080721163894	0.207025410511356	0.056395311492592	0.238863903473851	0.0947041580205547	0.0476135675554472	0.0925354686542247	0.0529603987358834	0.00793948137703553	0.868401845505877
SPINK5	green	-0.0256120113144814	0.592943333852713	-0.014100807164843	0.768544449660573	-0.0389306292340565	0.416368537028526	0.0382041198195804	0.425126241651613	-0.019109802493201	0.690016937099974	0.10082022047012	0.0349136473236069	-0.012573630876853	0.793009221583907	0.000235527030860684	0.996078309655812	-0.0500413564822419	0.29604607279266	-0.0322176661592701	0.501256789143122	-0.0489965673815649	0.306257500831314	-0.0591965595477747	0.216296388295497	0.000306891542582552	0.994890054763536	0.0131507344800684	0.78373893047685	0.0255813476609075	0.593386219483361
SPINK8	green	0.114187758615179	0.0168131642907244	0.00443637139558898	0.926236034091631	-0.0332164875993695	0.488074625584062	0.0457938173307531	0.338993153104033	0.00740099503806846	0.877254267323064	0.141179885807558	0.00306565148428405	-0.0083652898449376	0.861413352435309	-0.0596528231886243	0.212770519314131	-0.0226911637844825	0.635788888878705	-0.00582556930863272	0.903237386599357	0.0187000958760609	0.696329683517748	0.128913117444413	0.00690227408654268	0.0618944344727371	0.196048151248316	-0.0108803747779672	0.820372899446035	0.227509460471504	1.50140649658924e-06
SRD5A2	green	-0.223121912814409	2.40725840276423e-06	-0.0777428802064158	0.104194864727633	0.0138193111650849	0.773037465851162	-0.175011958994352	0.000232587319984672	0.0446171667500041	0.351562037280788	0.747365869821928	1.95242435636455e-79	0.0559037492274257	0.242988876669828	0.198734173111299	2.7997590341313e-05	0.0136325260669349	0.776022981355772	0.0552759083562514	0.248329659801974	0.0274367696585186	0.566864099296736	0.0149361883494549	0.755256837289607	0.0964649400981336	0.0436120620847387	0.0105186175759051	0.826248620047758	0.0209101122629193	0.662536818536057
STK33	green	0.0432667116458169	0.366345121181559	-0.144125872137905	0.00249859132339719	-0.0615960180437691	0.198217233994041	-0.0999259437719524	0.0365680774629015	-0.0130365366750203	0.785570964010479	0.459307971626218	3.04326541980836e-24	0.148870452275821	0.00178319124633123	0.157503572841571	0.00094114821420959	0.189264129065075	6.72627069691594e-05	0.439774392337862	3.85469191892675e-22	0.334262452705506	6.80716208091832e-13	0.372527878794844	7.24505437025444e-16	0.103412863286706	0.0304727364653868	0.0267533040284895	0.576567773401425	0.000944677008833723	0.98427141707099
STMND1	green	-0.16655372177894	0.00046485945865154	-0.117634874200587	0.0137611385049983	-0.0570262943915065	0.233641482728203	-0.155806154805599	0.00106992388814203	0.0253878624713073	0.596184267025235	0.901547712458592	9.89312182651299e-161	0.0849712312585218	0.0756590601466578	0.215760303026816	5.20373872203696e-06	0.00814779939064921	0.864981554044726	0.0743181737495699	0.120406930248691	0.109926109080181	0.0213924267608029	0.23504505666997	6.52686545569209e-07	0.137868930247448	0.00384073276969359	0.0110229308686417	0.818060217122611	0.0233555851271493	0.62592821511069
STOML3	green	-0.0988023282051396	0.0387407245500033	0.0420418722661503	0.380082127638126	-0.0841570929554184	0.0785152645009668	-0.0272982980954081	0.568823768871654	0.0419627373558226	0.380980372194535	0.751124486079629	1.18221604551326e-80	0.00147761476163455	0.975400463620686	0.110942986975094	0.0202112410950541	-0.0221245794156506	0.644248783572698	0.00707276280992439	0.882657813569298	-0.00441992384622594	0.926508735587999	-0.0162877627227773	0.733912205876856	0.0612787446226758	0.200542509934711	-0.0297320738665613	0.534859372188385	0.0118200340287533	0.80515844332906
TBX4	green	-0.167517846545869	0.0004302786318768	-0.0407316116040001	0.395121394764769	0.027226345991491	0.56984331741001	-0.105407562486561	0.0273937193643168	0.0611929647502344	0.201174578763827	0.178525662863978	0.000172786619597163	0.143085823081629	0.00268683546847126	0.234708695318078	6.77822483144894e-07	0.204755465438027	1.56872607871711e-05	0.122232350824089	0.0104542448887353	0.0436566771633928	0.36203711197109	0.0613497758751261	0.200020210576869	0.100559408489837	0.035389444061251	0.106847373602612	0.0253409920896666	0.0992532813908857	0.0378559637259461
TCN1	green	-0.15181826314514	0.00143889870122791	-0.0208068052470622	0.664101957079083	0.0133672475862272	0.780268775488907	-0.103585859218855	0.0301944483512456	-0.018844810055488	0.694097509436135	0.150578482821013	0.00157549027736296	0.0661228142867887	0.167154278506768	0.0554693345798283	0.246675611551651	-0.0777413333771957	0.104201776126037	-0.0424105943402291	0.375913964446492	-0.0368406435406636	0.441848569812764	-0.0372487485581591	0.436804421976372	-0.00489831288343326	0.918580656841401	-0.0735411772320362	0.124345684388034	-0.0189351507365707	0.692705368760258
TCTE1	green	-0.203886023379853	1.70739824914704e-05	-0.068439368009519	0.152741759189597	-0.0750720897297683	0.116678881804799	-0.107790554125987	0.0240694208127652	0.0213153764058116	0.656411143981469	0.947278042508951	1.24396028810849e-217	0.0403867709130384	0.39913830762393	0.226796996980164	1.62207585197963e-06	-0.0052128334970739	0.913372621920212	0.049385703437359	0.302427349439297	0.0235692324074777	0.622771478283932	0.0169329312987177	0.723794097195452	0.100785688246081	0.0349763298089131	0.0277474968490278	0.562478419562292	0.0264205107641513	0.581320780658598
TCTEX1D1	green	-0.338064486501092	3.59244628994684e-13	-0.136585920927088	0.00418598264170774	-0.0829657340893683	0.0828518368120099	-0.284608074997262	1.31734095696672e-09	0.0645560701553944	0.177463977940163	0.908116226938774	6.04658973895889e-167	0.122398855528428	0.0103489893023077	0.407977594027567	5.37114851256801e-19	0.0104699731489271	0.827039458730359	0.083537395493846	0.0807474266795997	0.035454226473726	0.459230625063587	0.0462044873366291	0.334674907134961	0.099970761351411	0.0364836073631301	0.0037178378299487	0.93815698072155	0.00149258357178296	0.975151340686657
[truncated: 5,439 more rows]
